# Supplementary material for: Identification and verification of ferroptosis-related core gene in postmenopausal osteoporosis based on bioinformatics analysis
Source: PeerJ. 2026 Mar 31;14:e20666. doi: 10.7717/peerj.20666 (PMC13048226; doi:10.7717/peerj.20666)
Supplement: Supplemental Information 9 [file peerj-14-20666-s009.xlsx]

## Sheet: Figure 2A
volcano plot
Tag	logFC	AveExpr	t	P.Value	adj.P.Val	B
CSN1S1	-9.06315	7.38191	-17.7944	3.05412e-12	6.92339e-08	16.686
FAM74A4	5.03662	16.6292	9.86196	2.37477e-08	0.000241701	9.34339
ACAD10	2.39282	7.48399	9.55361	3.73337e-08	0.000241701	8.93333
FAM22F	2.89357	5.39538	9.44483	4.39033e-08	0.000241701	8.78574
OR51E2	2.54551	6.86738	9.2123	6.23602e-08	0.000241701	8.46502
HIRIP3	2.82738	9.32083	9.17076	6.64375e-08	0.000241701	8.40698
BEGAIN	3.00571	8.07582	8.9943	8.71432e-08	0.000241701	8.15778
ENTPD2	3.27431	5.85034	8.96969	9.05301e-08	0.000241701	8.12268
LOC91450	2.5068	7.0626	8.86902	1.05888e-07	0.000241701	7.97826
RNF144B	2.51574	10.5618	8.81853	1.14596e-07	0.000241701	7.90531
MS4A7	3.10787	12.5046	8.76672	1.24317e-07	0.000241701	7.83008
LOC400986	2.58417	8.3653	8.73104	1.31513e-07	0.000241701	7.77805
FGL2	3.39654	10.934	8.6978	1.38609e-07	0.000241701	7.72942
PHF21A	2.84147	10.8331	8.52815	1.81622e-07	0.000243288	7.47883
SLC16A12	3.9648	15.2133	8.50404	1.88789e-07	0.000243288	7.44288
ARHGAP27	2.36473	11.6207	8.49763	1.90744e-07	0.000243288	7.4333
CHMP4C	2.49236	4.35152	8.48662	1.9415e-07	0.000243288	7.41686
PRG4	-6.47091	8.13171	-8.46031	2.02552e-07	0.000243288	7.37747
HMX3	2.93116	6.52745	8.4531	2.0492e-07	0.000243288	7.36666
COL1A1	4.36389	16.7134	8.42439	2.14644e-07	0.000243288	7.32353
DOK1	2.79195	11.4849	8.29946	2.62928e-07	0.000283824	7.13452
CYLD	2.6152	10.8023	8.1582	3.31505e-07	0.000336831	6.91809
CDH24	2.11199	7.59752	8.13977	3.41749e-07	0.000336831	6.88963
CNN1	2.79448	9.8541	8.08148	3.76375e-07	0.000351799	6.79931
LOC100128593	3.67416	5.99408	8.0632	3.87973e-07	0.000351799	6.77089
NFKBIL1	2.1892	6.66719	7.98578	4.41407e-07	0.000384856	6.64996
MLL2	2.34265	12.3007	7.95535	4.64468e-07	0.000388844	6.60218
RAG1	2.15843	6.98358	7.92646	4.8753e-07	0.000388844	6.5567
LOC100129550	2.46157	10.6329	7.89313	5.15632e-07	0.000388844	6.50407
KIAA1654	4.5222	15.7853	7.88578	5.22055e-07	0.000388844	6.49245
TNFSF12	2.79019	11.7339	7.87487	5.31747e-07	0.000388844	6.47516
LOC374890	2.16445	4.12766	7.85207	5.52597e-07	0.000391463	6.43902
SPDYE5	3.62056	7.13948	7.80277	6.00672e-07	0.000406412	6.36057
ORAOV1	3.09902	11.2228	7.79412	6.09556e-07	0.000406412	6.34676
CYP3A4	2.5492	4.36203	7.72961	6.80233e-07	0.000427296	6.24348
PTPN22	2.32996	10.4958	7.71043	7.02862e-07	0.000427296	6.21265
LOC374443	2.11759	9.06332	7.7082	7.05536e-07	0.000427296	6.20907
ARID3A	2.18615	7.47145	7.69936	7.16275e-07	0.000427296	6.19484
RPS8	3.60362	16.7206	7.67043	7.52612e-07	0.000436413	6.14819
FAM82B	2.02794	10.1039	7.64334	7.88389e-07	0.000436413	6.1044
MCPH1	2.29006	4.82635	7.64266	7.89312e-07	0.000436413	6.1033
DACH1	1.84861	8.94514	7.60287	8.45184e-07	0.000456178	6.03877
FXYD1	2.33199	6.2541	7.5766	8.84322e-07	0.000460046	5.99603
C6orf163	2.2191	7.82916	7.55862	9.12207e-07	0.000460046	5.96671
HLA-B	5.07027	15.5905	7.54756	9.29804e-07	0.000460046	5.94867
LOC644686	2.37686	7.25317	7.54525	9.33527e-07	0.000460046	5.94489
LRRC14	2.53714	9.75006	7.48815	1.03063e-06	0.000497092	5.85137
HP1BP3	3.22548	13.6991	7.46218	1.07822e-06	0.000506151	5.80868
RTN4R	2.1265	7.92708	7.4538	1.09407e-06	0.000506151	5.79488
TP53TG3	2.09596	5.50081	7.41898	1.16254e-06	0.000518683	5.73743
RCAN2	3.03992	10.9768	7.41683	1.16692e-06	0.000518683	5.73387
RTKN2	1.95857	6.59972	7.34935	1.31325e-06	0.000572502	5.62199
BDH1	2.56487	7.77082	7.33209	1.35368e-06	0.000574693	5.59326
SPRR2E	2.13902	5.17474	7.31705	1.38996e-06	0.000574693	5.56819
LEMD3	3.32558	10.1636	7.31526	1.39433e-06	0.000574693	5.56521
LAT	1.91262	12.2998	7.2996	1.43332e-06	0.000580211	5.53906
NCRNA00118	2.85909	7.5758	7.28597	1.46817e-06	0.000583894	5.51628
MSRA	1.8521	11.5916	7.26427	1.5255e-06	0.000589698	5.47995
CRBN	2.39597	11.1526	7.25552	1.54927e-06	0.000589698	5.46528
KCNQ1	2.7561	10.5546	7.24945	1.56598e-06	0.000589698	5.45509
VILL	3.15315	5.38244	7.24198	1.58682e-06	0.000589698	5.44255
RBM24	3.30293	4.9388	7.22744	1.6282e-06	0.000595317	5.41812
ZNF524	2.55802	7.95256	7.21096	1.67647e-06	0.00059741	5.39038
KPNA1	2.98814	6.06516	7.2047	1.6952e-06	0.00059741	5.37983
ACTG2	2.13047	11.0081	7.19103	1.73686e-06	0.00059741	5.35678
LOC100130710	2.00674	6.13049	7.19022	1.73934e-06	0.00059741	5.35542
TLN2	2.0493	10.428	7.17807	1.77731e-06	0.000601341	5.33491
PITX3	2.32618	9.30072	7.16338	1.82439e-06	0.000608192	5.31007
AQP7P3	2.61584	10.103	7.13438	1.92114e-06	0.000619918	5.26097
CACNA1H	3.97285	5.65508	7.12918	1.93906e-06	0.000619918	5.25214
STARD9	1.97003	7.10071	7.11884	1.97518e-06	0.000619918	5.2346
POMT1	2.94946	10.4635	7.11125	2.00217e-06	0.000619918	5.22169
MST159	2.19018	6.2906	7.10389	2.02867e-06	0.000619918	5.20919
FLJ10038	3.28148	7.18057	7.08579	2.09548e-06	0.000619918	5.17838
LOC115110	2.1842	8.52982	7.07751	2.12678e-06	0.000619918	5.16427
RNASEH2C	1.76896	10.5582	7.07441	2.13864e-06	0.000619918	5.15898
EBF4	2.55555	5.10477	7.06056	2.1924e-06	0.000619918	5.13536
FGF13	2.47993	8.51858	7.05273	2.22345e-06	0.000619918	5.12199
RPL5	4.07979	14.8812	7.04827	2.2413e-06	0.000619918	5.11437
MEF2B	1.73428	8.58739	7.04276	2.26359e-06	0.000619918	5.10496
FBXO24	2.35728	5.61458	7.04023	2.27392e-06	0.000619918	5.10063
ZNF552	2.45567	5.30174	7.03314	2.30306e-06	0.000619918	5.0885
PPAP2C	2.45698	5.0973	7.03285	2.30428e-06	0.000619918	5.088
UCN	2.29494	8.59201	7.02967	2.3175e-06	0.000619918	5.08255
CTDSP1	2.19574	12.1825	7.02099	2.35397e-06	0.000619918	5.06769
APBA1	1.95145	8.92131	7.00932	2.40396e-06	0.000619918	5.04768
DGKZ	2.10616	12.3477	7.00929	2.40407e-06	0.000619918	5.04764
ZIM2	2.48206	4.63841	7.00873	2.40649e-06	0.000619918	5.04668
C1orf93	2.02043	11.0514	6.99134	2.4831e-06	0.000632466	5.01684
PLN	2.87349	8.07133	6.96616	2.5986e-06	0.000652472	4.97353
DEFB124	1.86904	7.02206	6.96179	2.61922e-06	0.000652472	4.96601
ZC3H6	2.27832	9.25649	6.9492	2.67953e-06	0.000660242	4.94431
C22orf29	2.48158	9.43776	6.93465	2.75106e-06	0.000663557	4.91921
IGF2AS	1.76281	7.57376	6.93287	2.7599e-06	0.000663557	4.91615
FAM78A	2.22988	10.0794	6.92871	2.7808e-06	0.000663557	4.90896
ZNF862	2.5262	11.119	6.89366	2.9634e-06	0.000694559	4.84833
AHCYL2	2.80992	10.728	6.89206	2.972e-06	0.000694559	4.84556
PRPF38A	2.40338	11.076	6.87878	3.04465e-06	0.000703162	4.82253
ZNF70	2.57529	5.78198	6.87407	3.07085e-06	0.000703162	4.81436
AP2A2	1.98548	7.8844	6.85714	3.167e-06	0.000717927	4.78495
LOC100128494	1.9755	7.92769	6.84786	3.22102e-06	0.000719049	4.76881
SLC2A4RG	2.47825	12.0225	6.8441	3.24316e-06	0.000719049	4.76227
FOXS1	2.98117	8.90007	6.84007	3.26711e-06	0.000719049	4.75525
TTC7A	2.28212	9.03184	6.82869	3.33566e-06	0.000720899	4.73544
WFDC1	2.58194	5.77148	6.82448	3.3614e-06	0.000720899	4.7281
ZNF329	2.07137	8.44088	6.81901	3.39512e-06	0.000720899	4.71857
TSPAN2	2.71104	6.12053	6.81779	3.40272e-06	0.000720899	4.71644
LIPC	3.06553	6.8777	6.78546	3.61e-06	0.000754911	4.65998
LOC143188	1.54329	5.84657	6.78128	3.63778e-06	0.000754911	4.65266
NIPAL3	1.90384	10.4447	6.77277	3.69494e-06	0.000754911	4.63777
AQP5	2.46363	7.97538	6.7698	3.71517e-06	0.000754911	4.63256
FHL5	2.61864	5.2049	6.76766	3.72977e-06	0.000754911	4.62881
RILPL2	2.56629	12.3764	6.73265	3.97741e-06	0.000794212	4.5674
LOC100134259	2.90445	6.34722	6.73039	3.99401e-06	0.000794212	4.56342
MYLIP	2.50423	12.5705	6.697	4.24724e-06	0.000822714	4.50466
DENR	2.26066	4.13323	6.69501	4.26286e-06	0.000822714	4.50115
ZFAT	2.00778	8.73733	6.69475	4.26493e-06	0.000822714	4.50069
FAM122C	2.2744	7.89534	6.69252	4.28251e-06	0.000822714	4.49676
KCNAB1	2.42804	7.06778	6.68248	4.36257e-06	0.000831052	4.47905
SYN2	2.36296	7.31501	6.66877	4.47444e-06	0.000845259	4.45484
LAMA5	2.40558	4.96192	6.65658	4.57642e-06	0.000849976	4.43328
HEXIM2	2.37972	9.78206	6.65527	4.58749e-06	0.000849976	4.43097
LOC285181	3.09682	5.65633	6.6524	4.6119e-06	0.000849976	4.4259
IL23A	1.87795	6.70739	6.63227	4.78697e-06	0.000875004	4.39026
ICK	3.46869	11.7739	6.62801	4.82489e-06	0.000875004	4.38271
ZNF543	2.03954	5.66522	6.59723	5.10846e-06	0.000919076	4.32806
TRANK1	2.17434	12.4562	6.58606	5.21557e-06	0.000921272	4.30819
FLJ33630	2.21754	7.75689	6.58412	5.23447e-06	0.000921272	4.30473
APBA3	2.42031	4.9316	6.58328	5.24258e-06	0.000921272	4.30325
SLC10A3	2.8507	9.7572	6.57408	5.33306e-06	0.000927962	4.28687
ZFP62	2.02793	10.28	6.57112	5.36252e-06	0.000927962	4.28159
PRKCZ	1.77279	7.59439	6.56447	5.42932e-06	0.000928264	4.26974
FLJ13773	3.54123	16.4511	6.56281	5.44617e-06	0.000928264	4.26678
SLC9A3R2	3.45248	10.0064	6.55521	5.52384e-06	0.000928306	4.25322
ACD	2.36862	11.3404	6.55477	5.52831e-06	0.000928306	4.25244
RPL34	3.35266	16.3083	6.55059	5.57151e-06	0.00092868	4.24499
SNAI3	2.43286	4.42142	6.54354	5.64524e-06	0.000932528	4.2324
ACCN4	2.46263	8.22828	6.54055	5.67686e-06	0.000932528	4.22705
BTNL9	3.17673	11.0047	6.53481	5.7379e-06	0.000935132	4.2168
BMX	1.85305	9.22546	6.52848	5.80612e-06	0.000935132	4.20548
METTL7A	2.3989	13.2101	6.52753	5.81647e-06	0.000935132	4.20378
KLHDC4	1.84738	9.33738	6.51862	5.91406e-06	0.000939016	4.18784
GIT2	2.18626	12.1559	6.51656	5.93683e-06	0.000939016	4.18416
ZNF443	2.85411	4.91457	6.51404	5.9649e-06	0.000939016	4.17964
NCOA4	3.23561	14.8003	6.50977	6.01265e-06	0.000940005	4.172
VPS13A	1.85049	9.74212	6.50491	6.06754e-06	0.000942089	4.16329
DTNBP1	2.14401	7.2706	6.4961	6.16839e-06	0.000951232	4.1475
NMUR1	1.8827	9.3292	6.4898	6.24145e-06	0.000955996	4.13621
HSPC159	1.70743	10.6431	6.48493	6.29866e-06	0.000958283	4.12747
RIOK3	2.85858	12.9323	6.47096	6.46568e-06	0.000967857	4.10239
ELN	1.99049	5.25301	6.4673	6.51029e-06	0.000967857	4.0958
SFRS16	2.90127	12.8917	6.46564	6.53059e-06	0.000967857	4.09281
LOC202781	2.19196	9.73564	6.46549	6.53236e-06	0.000967857	4.09255
CRTC1	2.24411	9.073	6.4565	6.64348e-06	0.00097793	4.07638
RAB14	2.45649	6.8595	6.44469	6.79243e-06	0.000993403	4.05513
SERPINA6	2.00203	11.2406	6.42267	7.07938e-06	0.0010209	4.01545
BRSK2	1.94767	4.73583	6.42233	7.08398e-06	0.0010209	4.01483
LOC100128366	1.84147	5.77744	6.41997	7.11556e-06	0.0010209	4.01056
ARMC4	2.25084	7.33931	6.40542	7.31304e-06	0.00104153	3.98431
ADRBK1	3.49139	12.1436	6.40003	7.38776e-06	0.00104153	3.97456
FAM116A	2.80252	10.7661	6.39935	7.39715e-06	0.00104153	3.97334
RPS4P16	4.08048	14.5317	6.38772	7.56119e-06	0.00105805	3.9523
DEGS2	1.7154	6.59594	6.37994	7.673e-06	0.00106711	3.93821
RPL36A	3.33593	17.0628	6.36565	7.88286e-06	0.00108961	3.91232
AGTR1	3.12528	5.21647	6.36028	7.96319e-06	0.00109405	3.90259
LOC100128163	1.90507	5.8485	6.34598	8.18142e-06	0.00111362	3.87665
HYMAI	2.08023	7.77189	6.3437	8.21677e-06	0.00111362	3.87251
FMO6P	2.18326	5.75087	6.33859	8.29662e-06	0.00111362	3.86323
LOC100132273	2.02304	5.74199	6.33824	8.30216e-06	0.00111362	3.86258
TMSL3	3.38213	17.0119	6.33128	8.41223e-06	0.00112083	3.84994
H2AFB3	2.41868	4.13684	6.32862	8.45479e-06	0.00112083	3.8451
KRT81	4.52882	14.547	6.31761	8.63287e-06	0.00113469	3.82509
BAD	3.2905	6.46563	6.31418	8.68926e-06	0.00113469	3.81884
TTLL8	1.93623	5.9008	6.31045	8.75098e-06	0.00113469	3.81204
ZFP90	2.19588	11.9056	6.30993	8.75958e-06	0.00113469	3.8111
NARFL	2.23903	6.31465	6.30292	8.87677e-06	0.00114334	3.79834
OVOL1	-2.75323	3.43357	-6.29379	9.03204e-06	0.00115277	3.78169
ZNF518A	2.14284	6.47323	6.29027	9.09262e-06	0.00115277	3.77527
NDOR1	1.45785	9.1952	6.28969	9.10259e-06	0.00115277	3.77421
WDFY2	2.57419	7.95738	6.28466	9.18998e-06	0.00115738	3.76504
FAM179A	2.86715	6.10174	6.27648	9.33393e-06	0.00116901	3.75011
C7orf58	2.15984	6.05022	6.27184	9.4167e-06	0.0011729	3.74163
FLJ22184	1.65187	6.6049	6.25345	9.75203e-06	0.00120335	3.70802
BAIAP2L2	2.09512	6.48808	6.25263	9.76735e-06	0.00120335	3.70651
ANKRD20B	2.05242	5.30536	6.24614	9.8887e-06	0.00120564	3.69465
FAM63A	1.69793	9.92029	6.24224	9.96248e-06	0.00120564	3.68751
EZR	1.92473	7.64657	6.24088	9.98832e-06	0.00120564	3.68502
JAG2	2.11874	8.53534	6.23947	1.00153e-05	0.00120564	3.68242
LOC100131289	3.9874	7.13739	6.23578	1.00861e-05	0.00120564	3.67566
USP19	2.37091	5.45383	6.23213	1.01564e-05	0.00120564	3.66898
C10orf104	2.3743	10.1479	6.22915	1.02143e-05	0.00120564	3.66352
ZAN	2.40264	7.42668	6.22864	1.02243e-05	0.00120564	3.66259
STAT5B	1.83902	13.3076	6.22658	1.02646e-05	0.00120564	3.6588
ARHGEF1	1.83455	5.9783	6.22374	1.03202e-05	0.00120593	3.65361
LCLAT1	3.27383	10.3655	6.21881	1.04179e-05	0.0012111	3.64455
C16orf70	2.82869	8.30429	6.20948	1.06051e-05	0.00122217	3.62744
NPR1	2.84807	5.23102	6.20859	1.06233e-05	0.00122217	3.6258
NPB	1.79351	7.93422	6.20605	1.06749e-05	0.00122217	3.62113
FAM119A	1.91257	8.83835	6.1958	1.08861e-05	0.00122293	3.6023
AK5	2.13856	6.06602	6.19312	1.09421e-05	0.00122293	3.59737
LOC151174	1.62895	6.7728	6.18847	1.10398e-05	0.00122293	3.58883
TNNT1	1.722	8.28515	6.18702	1.10705e-05	0.00122293	3.58616
MAGI3	2.74812	9.13708	6.18676	1.10759e-05	0.00122293	3.58568
HSD11B2	3.21176	5.78743	6.18667	1.10779e-05	0.00122293	3.58551
LOC349196	1.96923	4.58496	6.18476	1.11185e-05	0.00122293	3.582
GHDC	2.24921	6.71228	6.184	1.11345e-05	0.00122293	3.58062
CHODL	1.93682	7.67937	6.18248	1.11671e-05	0.00122293	3.57781
IGF1R	1.94141	10.757	6.17831	1.12565e-05	0.00122679	3.57014
FLJ44635	1.71726	4.70024	6.17225	1.1388e-05	0.00123151	3.55898
LOC441528	1.70801	5.2035	6.17131	1.14084e-05	0.00123151	3.55725
UACA	2.56662	11.1067	6.16795	1.14819e-05	0.00123357	3.55107
CD300LB	2.04622	8.20403	6.16273	1.15974e-05	0.0012401	3.54145
MEF2A	3.18176	11.7978	6.15782	1.17071e-05	0.00124135	3.5324
LOC100133301	1.70909	5.55266	6.15731	1.17186e-05	0.00124135	3.53145
TBC1D22B	2.05625	4.49681	6.1548	1.1775e-05	0.00124153	3.52684
DKFZp434F142	1.90416	10.5695	6.15087	1.18641e-05	0.00124513	3.51959
TCFL5	2.69808	10.6279	6.14616	1.1972e-05	0.0012455	3.51088
FES	2.12651	5.25659	6.1423	1.20609e-05	0.0012455	3.50377
PRPF40B	1.8686	5.42131	6.14135	1.2083e-05	0.0012455	3.50201
POU2F1	1.86398	11.8911	6.14116	1.20874e-05	0.0012455	3.50166
hCG_2018279	1.78316	6.40432	6.12309	1.25143e-05	0.00128159	3.46828
ZNF740	3.20756	8.68358	6.12113	1.25613e-05	0.00128159	3.46467
PHLDA3	2.15118	5.29931	6.11861	1.26225e-05	0.00128159	3.46
LOC400804	1.88104	3.82632	6.11069	1.28161e-05	0.00128159	3.44535
SPRR2F	1.6343	5.87394	6.10886	1.28614e-05	0.00128159	3.44196
PXMP2	2.21419	9.74149	6.10812	1.28796e-05	0.00128159	3.44059
TMEM151A	2.36319	7.71876	6.10249	1.302e-05	0.00128159	3.43016
NBEAL2	2.28129	7.4334	6.09946	1.30962e-05	0.00128159	3.42455
PYROXD2	1.85527	7.02805	6.0971	1.31558e-05	0.00128159	3.42019
LOC100132787	3.31237	6.14825	6.09603	1.31829e-05	0.00128159	3.41821
ANKRD6	2.84907	5.73529	6.09502	1.32086e-05	0.00128159	3.41633
C19orf68	2.19559	9.69108	6.0931	1.32574e-05	0.00128159	3.41278
ZNF396	2.10731	5.3692	6.09195	1.32868e-05	0.00128159	3.41065
LOC100130547	2.43149	5.28287	6.09182	1.32902e-05	0.00128159	3.41041
ADD3	2.66745	13.7492	6.09181	1.32903e-05	0.00128159	3.4104
NAIP	2.35567	12.667	6.08979	1.33423e-05	0.00128159	3.40664
PTAR1	2.37349	11.6808	6.08491	1.34683e-05	0.0012829	3.3976
OSBPL1A	2.04319	10.216	6.08243	1.35328e-05	0.0012829	3.393
C19orf39	2.83193	5.00814	6.08225	1.35374e-05	0.0012829	3.39267
LOC400968	2.29956	9.17961	6.08054	1.35822e-05	0.0012829	3.38949
GATS	1.72704	8.93829	6.07787	1.36521e-05	0.00128415	3.38455
MON2	1.70844	6.97497	6.07494	1.37296e-05	0.0012861	3.3791
RSPH1	2.38811	6.42303	6.06414	1.40188e-05	0.0013027	3.35905
TECPR2	1.67415	9.14	6.0602	1.41257e-05	0.0013027	3.35173
CCDC30	2.34877	6.43438	6.06005	1.41298e-05	0.0013027	3.35146
RHOBTB2	3.1668	5.59859	6.05813	1.41821e-05	0.0013027	3.3479
CPT1B	1.71435	7.57118	6.05769	1.41942e-05	0.0013027	3.34708
C10orf128	2.20417	6.32759	6.04337	1.45923e-05	0.00132986	3.32045
FXYD2	1.506	5.071	6.04081	1.46648e-05	0.00132986	3.31568
APBB1IP	1.8184	11.4591	6.03882	1.47211e-05	0.00132986	3.31199
ETNK1	2.57227	9.98526	6.0387	1.47248e-05	0.00132986	3.31176
DCLK1	2.12956	9.79499	6.0317	1.49255e-05	0.00134264	3.29872
ARFGAP2	2.18664	12.1113	6.01712	1.53523e-05	0.00137558	3.27158
PAX8	1.48219	4.81242	6.01116	1.55306e-05	0.0013815	3.26046
INO80D	1.66486	10.3292	6.01084	1.55403e-05	0.0013815	3.25986
BZRAP1	2.10253	4.38936	6.00698	1.5657e-05	0.00138644	3.25265
HLA-J	2.83604	16.4382	5.9952	1.60185e-05	0.00140988	3.23067
ENPP6	2.14674	6.48476	5.99431	1.60461e-05	0.00140988	3.22902
MOS	1.98059	6.35151	5.9887	1.62217e-05	0.00141836	3.21854
ASCL5	2.27872	7.32456	5.98724	1.62677e-05	0.00141836	3.21581
RC3H1	1.91338	10.1048	5.97912	1.6526e-05	0.00142433	3.20064
FIGN	2.08327	7.53309	5.97871	1.65393e-05	0.00142433	3.19986
TRAF5	2.1592	11.0255	5.97769	1.6572e-05	0.00142433	3.19796
ASB13	1.78617	8.72478	5.97721	1.65876e-05	0.00142433	3.19705
IHH	3.1289	5.66741	5.97208	1.67537e-05	0.0014284	3.18746
SSH2	2.86899	10.3315	5.97185	1.67609e-05	0.0014284	3.18704
PHOSPHO1	1.61707	11.1765	5.96955	1.68362e-05	0.00142943	3.18273
CNFN	1.77931	9.06967	5.9587	1.71949e-05	0.00145444	3.16242
TOP3A	3.38326	5.02983	5.9538	1.73594e-05	0.00146103	3.15325
CRAT	2.41796	11.7624	5.95255	1.74017e-05	0.00146103	3.1509
LNPEP	2.06725	11.2642	5.94857	1.7537e-05	0.00146696	3.14344
FLJ23867	1.73584	9.08884	5.94371	1.77036e-05	0.00147545	3.13433
IFITM5	3.64315	6.1558	5.93547	1.79897e-05	0.00148915	3.11888
CCL26	3.1413	4.89688	5.93267	1.80881e-05	0.00148915	3.11363
STK17A	1.82228	6.32176	5.93198	1.81124e-05	0.00148915	3.11234
NR3C1	2.021	11.8382	5.92851	1.82351e-05	0.00148915	3.10583
CC2D1A	1.77259	6.83866	5.92813	1.82486e-05	0.00148915	3.10512
LOC399744	2.57538	10.2979	5.92497	1.83615e-05	0.00148915	3.09918
ISLR2	1.76947	5.68887	5.92314	1.84268e-05	0.00148915	3.09575
YPEL5	1.85451	12.4455	5.92265	1.84448e-05	0.00148915	3.09482
GRB14	2.94897	7.76819	5.92224	1.84592e-05	0.00148915	3.09406
ZNF385C	2.19388	8.26056	5.91696	1.86502e-05	0.00149922	3.08415
TGDS	2.84066	10.0658	5.90958	1.89204e-05	0.00151557	3.07028
ZGLP1	2.05744	8.04171	5.90366	1.91402e-05	0.0015241	3.05915
ZNF484	3.88672	5.75432	5.90183	1.9209e-05	0.0015241	3.0557
TMEM132E	3.59936	5.1836	5.9013	1.92286e-05	0.0015241	3.05471
PLEKHM1	1.7059	11.2312	5.89511	1.94623e-05	0.00152881	3.04307
C14orf49	1.77914	5.99504	5.89184	1.95872e-05	0.00152881	3.03691
ADORA3	2.31886	4.86865	5.89131	1.96073e-05	0.00152881	3.03592
GPR119	1.65527	6.06304	5.89066	1.96323e-05	0.00152881	3.03469
SH3D20	1.94128	10.8044	5.88892	1.96991e-05	0.00152881	3.03142
C9orf130	1.73817	7.83559	5.88767	1.97474e-05	0.00152881	3.02906
LAIR1	1.6289	12.7518	5.88734	1.97601e-05	0.00152881	3.02843
LOC283588	1.95148	8.77761	5.87759	2.014e-05	0.0015529	3.01008
GRB7	2.3279	3.88023	5.87384	2.02883e-05	0.00155903	3.00301
RORB	2.46945	5.00508	5.86733	2.05483e-05	0.00157105	2.99073
SRP14	3.0395	16.4187	5.86646	2.05833e-05	0.00157105	2.98909
RHBDF2	2.62886	12.5211	5.86449	2.06628e-05	0.00157183	2.98538
LRP3	1.64348	8.9041	5.85213	2.11689e-05	0.00158952	2.96205
SNHG7	2.18228	10.0698	5.8492	2.12905e-05	0.00158952	2.95653
NAT15	2.85094	11.3853	5.84668	2.1396e-05	0.00158952	2.95176
ZNF808	2.36891	6.0288	5.8452	2.14581e-05	0.00158952	2.94897
MAMLD1	2.05187	8.48216	5.8425	2.15717e-05	0.00158952	2.94388
LOC283516	2.36882	4.71695	5.8421	2.15888e-05	0.00158952	2.94311
RG9MTD3	2.28749	7.9738	5.83963	2.16933e-05	0.00158952	2.93845
CORO7	1.51046	11.9476	5.83842	2.17447e-05	0.00158952	2.93617
STAP2	2.6936	5.15567	5.83841	2.17454e-05	0.00158952	2.93614
BRUNOL6	1.57972	11.8861	5.8372	2.17969e-05	0.00158952	2.93386
ITIH5	1.65815	3.8638	5.8363	2.18352e-05	0.00158952	2.93217
ALPPL2	2.15282	7.92247	5.83493	2.18939e-05	0.00158952	2.92958
FAM69B	2.32039	7.48374	5.8344	2.1917e-05	0.00158952	2.92856
TUBA8	1.83079	8.54204	5.83283	2.19845e-05	0.00158952	2.9256
LOC285401	2.3461	4.62044	5.832	2.20201e-05	0.00158952	2.92404
C9orf95	1.81447	10.9185	5.83061	2.20804e-05	0.00158952	2.9214
GGA3	2.15076	9.73575	5.8303	2.20939e-05	0.00158952	2.92081
MICAL1	1.62311	6.5803	5.82742	2.22189e-05	0.00158952	2.91537
ZER1	2.38334	11.5987	5.82722	2.22276e-05	0.00158952	2.91499
LOC100129726	2.50415	8.59665	5.82435	2.23532e-05	0.00159347	2.90956
CRTC2	1.8586	11.5254	5.81225	2.28901e-05	0.00161487	2.88667
C14orf28	1.91104	8.69055	5.8103	2.29781e-05	0.00161487	2.88297
CHMP1B	2.62712	10.4502	5.80969	2.30055e-05	0.00161487	2.88182
ADRA1B	3.1339	6.66194	5.80738	2.311e-05	0.00161487	2.87745
ECM2	2.52459	11.0875	5.80678	2.31373e-05	0.00161487	2.87631
TMX3	2.60541	12.8159	5.8047	2.32319e-05	0.00161487	2.87238
AAK1	2.99478	10.7483	5.80359	2.3283e-05	0.00161487	2.87026
CD2AP	2.33186	10.581	5.80317	2.33023e-05	0.00161487	2.86946
hCG_1820661	2.21419	5.61999	5.80158	2.33749e-05	0.00161487	2.86646
GJC2	1.71608	7.33946	5.79922	2.34837e-05	0.00161487	2.86198
ABHD8	2.14074	9.81272	5.7978	2.3549e-05	0.00161487	2.8593
NRARP	3.27488	9.96921	5.79535	2.36627e-05	0.00161487	2.85466
SLC22A23	1.87381	8.09296	5.79222	2.38092e-05	0.00161487	2.8487
ZNF639	2.06647	7.36046	5.79097	2.38676e-05	0.00161487	2.84634
ZNF530	2.64359	5.97452	5.78987	2.39194e-05	0.00161487	2.84425
LOC285300	3.61441	7.41774	5.78912	2.39545e-05	0.00161487	2.84283
CYB561D1	3.15758	7.33366	5.78546	2.41277e-05	0.00161487	2.83588
MED14	2.28592	9.26014	5.78538	2.41312e-05	0.00161487	2.83575
LOC100133050	2.18489	6.38006	5.78426	2.41843e-05	0.00161487	2.83362
DGKD	1.34612	13.341	5.78281	2.42536e-05	0.00161487	2.83086
HPS4	1.86333	12.0192	5.78261	2.42632e-05	0.00161487	2.83048
GUSB	2.76875	11.9886	5.78251	2.4268e-05	0.00161487	2.83029
C2orf68	1.40735	10.8991	5.78073	2.43531e-05	0.00161487	2.82691
SYNRG	2.15722	5.59758	5.78052	2.4363e-05	0.00161487	2.82652
IFFO1	1.71289	13.1019	5.77827	2.44713e-05	0.00161732	2.82224
MECOM	2.83374	8.83787	5.76752	2.49948e-05	0.00163525	2.80183
ABHD13	2.56998	6.95007	5.7673	2.50054e-05	0.00163525	2.80142
CLSTN2	3.0838	5.44082	5.76692	2.50243e-05	0.00163525	2.80069
SERINC1	2.80377	13.2216	5.76678	2.50312e-05	0.00163525	2.80042
MRGPRF	2.31613	7.54474	5.76459	2.51391e-05	0.00163599	2.79627
PCDHGA2	2.11355	5.11749	5.76103	2.53163e-05	0.00163599	2.7895
TATDN2	2.25487	10.9165	5.76056	2.53398e-05	0.00163599	2.7886
LOC642361	2.13911	10.1518	5.76029	2.53531e-05	0.00163599	2.78809
MBP	1.90067	9.83216	5.75928	2.54034e-05	0.00163599	2.78619
LOC100133920	3.88911	5.37082	5.75624	2.55563e-05	0.00164118	2.78039
LOC100127920	2.45748	4.25716	5.75345	2.56968e-05	0.00164554	2.7751
C3orf54	2.13691	12.4895	5.75037	2.58538e-05	0.00164857	2.76923
SFRS2IP	2.00738	13.4288	5.74966	2.58895e-05	0.00164857	2.7679
ACTL6B	2.05709	6.92286	5.74052	2.63604e-05	0.00166346	2.7505
LOC100129534	1.58078	5.91978	5.73779	2.65032e-05	0.00166346	2.74529
VPS36	2.21623	10.4989	5.73755	2.65156e-05	0.00166346	2.74484
EIF4A2	2.54833	13.6727	5.73754	2.65161e-05	0.00166346	2.74482
NDUFA5	2.68058	12.4953	5.73749	2.65187e-05	0.00166346	2.74473
PLEKHF2	2.21483	10.6206	5.73409	2.66972e-05	0.00166346	2.73825
CYP11A1	1.88952	4.25916	5.73391	2.67068e-05	0.00166346	2.73791
HCG2P7	2.88896	4.95162	5.73045	2.68897e-05	0.00166346	2.73132
RRAGB	2.62217	6.62513	5.72737	2.70536e-05	0.00166346	2.72546
TCN2	2.11848	4.83319	5.72669	2.709e-05	0.00166346	2.72416
RHEBL1	2.30356	6.79575	5.72657	2.70967e-05	0.00166346	2.72392
LOC729696	2.09621	6.91387	5.72484	2.71892e-05	0.00166346	2.72063
LOC648771	3.64194	16.129	5.72471	2.71962e-05	0.00166346	2.72039
C1orf158	1.54253	7.00487	5.72365	2.7253e-05	0.00166346	2.71837
TRIM66	2.4717	6.53058	5.71889	2.75106e-05	0.00166346	2.70929
PHF3	1.85137	11.774	5.71787	2.75663e-05	0.00166346	2.70734
YLPM1	2.73527	10.6129	5.71773	2.75735e-05	0.00166346	2.70709
LOC340508	4.09481	5.4639	5.71753	2.75844e-05	0.00166346	2.70671
SFI1	1.4295	9.59932	5.71724	2.76004e-05	0.00166346	2.70615
LOC100288426	1.91741	7.66807	5.7161	2.76629e-05	0.00166346	2.70397
GCNT1	1.71132	10.1355	5.71419	2.77671e-05	0.00166346	2.70034
COLEC11	2.02346	8.89803	5.71268	2.78501e-05	0.00166346	2.69746
STK10	2.21416	9.99265	5.71224	2.78747e-05	0.00166346	2.69661
OTOF	1.97744	8.24239	5.71021	2.79863e-05	0.00166346	2.69275
C4orf19	2.25595	5.66179	5.70933	2.80351e-05	0.00166346	2.69107
BREA2	2.23556	4.68087	5.70703	2.81628e-05	0.00166346	2.68668
RPL23AP53	2.16562	10.5547	5.70682	2.81745e-05	0.00166346	2.68628
LOC100131473	1.40532	7.65721	5.70602	2.82191e-05	0.00166346	2.68476
BPTF	2.45028	8.51804	5.70544	2.82514e-05	0.00166346	2.68365
CBR4	2.76726	10.7019	5.70184	2.84535e-05	0.00167102	2.67677
LOC100133315	1.96927	5.57815	5.70051	2.85284e-05	0.00167108	2.67423
AP1S3	1.47543	6.30103	5.69674	2.8742e-05	0.00167926	2.66703
KRTAP13-4	2.07263	6.10412	5.68874	2.92005e-05	0.00169492	2.65176
EFNB3	1.65708	6.46156	5.68851	2.92141e-05	0.00169492	2.65131
KIRREL2	2.54879	8.53565	5.68816	2.92344e-05	0.00169492	2.65064
KIAA0355	2.87591	12.9141	5.6818	2.96044e-05	0.00171149	2.6385
CENPP	2.32817	8.46893	5.68023	2.9697e-05	0.00171149	2.63548
FXYD6	1.68862	9.13488	5.67938	2.97466e-05	0.00171149	2.63387
TK2	3.47142	9.01983	5.67748	2.98589e-05	0.0017136	2.63024
LOC100129104	1.88997	7.66117	5.67383	3.00754e-05	0.00172036	2.62326
AES	2.24235	13.5893	5.67294	3.01285e-05	0.00172036	2.62156
NCRNA00028	1.54603	6.31255	5.67121	3.02323e-05	0.00172195	2.61824
AMTN	-6.24163	5.1035	-5.66972	3.03215e-05	0.0017227	2.61539
PRMT7	2.39588	8.88435	5.66558	3.05714e-05	0.00172887	2.60747
NF2	3.15247	10.6118	5.66462	3.06295e-05	0.00172887	2.60564
PPP2R3C	2.00844	12.2604	5.66367	3.06876e-05	0.00172887	2.60381
SYMPK	2.81411	10.8431	5.66286	3.07368e-05	0.00172887	2.60226
KIAA1632	2.00204	9.17934	5.6603	3.08932e-05	0.00172887	2.59736
SCN2B	2.88273	6.22493	5.65862	3.09965e-05	0.00172887	2.59414
SHARPIN	1.93491	10.2377	5.65759	3.10596e-05	0.00172887	2.59218
ITSN2	3.05057	9.11521	5.65738	3.10728e-05	0.00172887	2.59177
SFTA1P	2.68654	5.32691	5.65514	3.12111e-05	0.00172887	2.58748
LOC100133985	1.61778	5.8749	5.6544	3.12567e-05	0.00172887	2.58607
IFI44	1.70601	12.2438	5.65239	3.13814e-05	0.00172887	2.58223
C5orf17	1.69611	7.26523	5.65131	3.14488e-05	0.00172887	2.58016
ARMC2	1.39281	7.42883	5.65083	3.14791e-05	0.00172887	2.57922
TRIM16L	3.13377	8.01694	5.64832	3.16363e-05	0.00172887	2.57442
MMRN1	1.95157	10.3596	5.64829	3.16383e-05	0.00172887	2.57436
KU-MEL-3	1.6385	6.15878	5.64625	3.17665e-05	0.00172887	2.57045
GIMAP1	2.49724	11.2326	5.64595	3.17852e-05	0.00172887	2.56988
SBF1	2.25232	10.4055	5.64567	3.18028e-05	0.00172887	2.56935
OTOA	2.54133	7.68039	5.64223	3.2021e-05	0.00173441	2.56275
STK31	1.51545	5.30904	5.64165	3.20577e-05	0.00173441	2.56164
C11orf71	1.49055	8.91127	5.63488	3.24917e-05	0.00174879	2.54866
MTMR4	1.93976	11.3728	5.63258	3.26405e-05	0.00174879	2.54425
GLTPD1	1.78905	10.1894	5.63089	3.275e-05	0.00174879	2.54101
MSTO2P	2.92647	8.70471	5.6299	3.28148e-05	0.00174879	2.5391
FBXL14	1.40022	7.78778	5.62795	3.29423e-05	0.00174879	2.53536
LOC100289026	2.51987	6.68336	5.62681	3.30169e-05	0.00174879	2.53318
BCR	2.01328	8.30943	5.62627	3.30521e-05	0.00174879	2.53214
BRD9	2.58459	5.18117	5.6262	3.30571e-05	0.00174879	2.532
C3orf62	1.54847	5.004	5.62464	3.31595e-05	0.00174879	2.52901
PLEKHG3	1.44612	10.9908	5.62463	3.31602e-05	0.00174879	2.52899
C1orf96	1.70875	11.1066	5.62357	3.32301e-05	0.00174879	2.52696
ZNF843	2.59413	8.63965	5.62328	3.32493e-05	0.00174879	2.5264
LOC342918	2.29813	6.95522	5.6189	3.35403e-05	0.00176001	2.51799
LOC644450	3.501	5.48481	5.61713	3.36583e-05	0.00176212	2.5146
CCDC120	2.21336	8.99289	5.61463	3.38264e-05	0.00176684	2.50979
GPBAR1	1.46361	6.49386	5.60942	3.41783e-05	0.00177425	2.49979
GLTSCR1	2.34438	10.1287	5.60827	3.42567e-05	0.00177425	2.49758
ITPRIPL1	1.97567	5.56249	5.60818	3.42631e-05	0.00177425	2.4974
ATXN3	1.96954	9.68102	5.60784	3.42861e-05	0.00177425	2.49675
TMEM229B	1.60739	9.43909	5.60589	3.44194e-05	0.00177425	2.493
PPP2R3B	1.98374	5.04802	5.60557	3.44412e-05	0.00177425	2.49239
CPEB3	3.18822	5.80002	5.60448	3.45161e-05	0.00177425	2.49029
DLG2	1.52337	6.04557	5.6019	3.46939e-05	0.00177936	2.48533
ARSD	1.85324	8.71004	5.60071	3.47761e-05	0.00177955	2.48305
KPNA5	2.702	7.3604	5.59545	3.51425e-05	0.00179424	2.47292
EPHB6	1.59964	6.24094	5.59206	3.53805e-05	0.00179632	2.46641
ACBD4	1.6163	5.2024	5.59089	3.54627e-05	0.00179632	2.46416
OGT	2.11845	13.6762	5.59043	3.54954e-05	0.00179632	2.46327
DYTN	5.95098	15.2667	5.59036	3.55e-05	0.00179632	2.46315
LUC7L	2.04048	9.65154	5.58607	3.5805e-05	0.00180124	2.45489
LYSMD4	1.60756	8.76364	5.58489	3.58895e-05	0.00180124	2.45261
OR7E91P	1.43707	6.72279	5.58381	3.59664e-05	0.00180124	2.45054
LOC100128460	2.24059	10.6595	5.58257	3.60554e-05	0.00180124	2.44815
TRIM35	1.72074	10.9953	5.58237	3.607e-05	0.00180124	2.44776
RUSC2	1.77589	7.57385	5.58104	3.61658e-05	0.00180124	2.4452
DOC2B	1.6766	3.96372	5.58084	3.61798e-05	0.00180124	2.44483
LOC729590	1.78884	8.22049	5.57941	3.62832e-05	0.00180124	2.44207
CHD1L	2.08996	9.44079	5.57901	3.63125e-05	0.00180124	2.44129
POP5	2.16212	12.7211	5.57511	3.6596e-05	0.00181134	2.43378
NIPAL1	2.34871	5.44417	5.57341	3.67199e-05	0.00181351	2.43052
ARHGEF4	2.30134	5.11273	5.56988	3.69796e-05	0.00181649	2.42371
GBGT1	1.91059	9.67608	5.56967	3.69948e-05	0.00181649	2.42331
ARMC5	2.30371	8.83492	5.56658	3.72233e-05	0.00181649	2.41736
LOC648262	2.00088	6.11395	5.56619	3.72524e-05	0.00181649	2.41661
CASC2	1.55561	5.79669	5.56526	3.73219e-05	0.00181649	2.41481
RHBDL1	1.81468	8.06657	5.56479	3.73565e-05	0.00181649	2.41391
CARS2	1.28899	12.7745	5.56447	3.73807e-05	0.00181649	2.41329
PNMAL2	1.86562	6.0655	5.56241	3.75349e-05	0.00181649	2.40931
ATG4B	2.11446	9.9676	5.56188	3.75743e-05	0.00181649	2.4083
EED	2.49042	11.9322	5.56178	3.75815e-05	0.00181649	2.40811
KIAA0495	2.68639	8.63774	5.5558	3.8033e-05	0.0018344	2.39658
TAF6	2.35922	12.2222	5.5524	3.82923e-05	0.00183927	2.39001
LOC100170939	2.62333	11.5182	5.55125	3.83802e-05	0.00183927	2.3878
SPEG	1.60908	6.94085	5.55065	3.84263e-05	0.00183927	2.38664
C21orf117	1.66975	6.31567	5.54873	3.85736e-05	0.00183927	2.38294
COTL1	3.93753	15.6199	5.54795	3.8634e-05	0.00183927	2.38143
RIMS3	2.00341	4.69648	5.54703	3.87051e-05	0.00183927	2.37966
TSC1	2.12152	12.0117	5.54619	3.87702e-05	0.00183927	2.37803
TMEM195	1.56641	7.07725	5.54509	3.8855e-05	0.00183927	2.37592
LRRK2	1.59066	8.84162	5.54498	3.88641e-05	0.00183927	2.37569
PPAPDC2	2.31486	9.88018	5.54302	3.90161e-05	0.00184074	2.37192
TAAR2	1.91623	4.15532	5.54249	3.90575e-05	0.00184074	2.3709
FHL1	2.13684	10.5024	5.53785	3.94219e-05	0.00184796	2.36193
NMT1	1.86087	12.612	5.5378	3.94252e-05	0.00184796	2.36185
MEOX2	2.22007	9.56752	5.53726	3.94677e-05	0.00184796	2.36081
LOC389458	1.91737	7.56195	5.53639	3.95368e-05	0.00184796	2.35912
KCNAB2	2.02122	6.70006	5.53129	3.99421e-05	0.00184824	2.34926
VAMP2	1.59047	8.87153	5.53081	3.99802e-05	0.00184824	2.34834
LOC100129250	2.65519	9.32723	5.52971	4.00685e-05	0.00184824	2.34621
LOC100288418	1.75241	17.0467	5.5291	4.01171e-05	0.00184824	2.34504
XRCC3	4.53758	13.105	5.52867	4.01513e-05	0.00184824	2.34421
LOC100289097	1.82755	6.43293	5.52859	4.01579e-05	0.00184824	2.34406
MLST8	1.64896	6.71304	5.52751	4.02451e-05	0.00184824	2.34196
LOC729668	1.8417	6.2098	5.52517	4.04335e-05	0.00184824	2.33745
PPP1R12C	2.20686	12.6096	5.52473	4.04695e-05	0.00184824	2.33659
ST18	2.45073	5.78348	5.52384	4.05418e-05	0.00184824	2.33486
TLR3	2.1844	8.71301	5.52372	4.05513e-05	0.00184824	2.33464
CYP17A1	2.28261	7.29055	5.52239	4.0659e-05	0.00184824	2.33207
ADRA1A	1.35764	5.66072	5.52209	4.06838e-05	0.00184824	2.33148
MAN1A1	2.2851	11.1226	5.52208	4.06844e-05	0.00184824	2.33147
DLX3	1.90363	5.32877	5.52103	4.077e-05	0.00184843	2.32944
MGA	2.24747	8.39246	5.51801	4.10174e-05	0.00185594	2.32359
NR2F2	3.58181	13.0877	5.51544	4.12284e-05	0.00186177	2.31864
BNIPL	1.686	5.36944	5.51302	4.14288e-05	0.0018671	2.31395
CLIC3	2.81413	6.05642	5.51049	4.16391e-05	0.0018722	2.30906
FAM184A	2.21344	6.45907	5.5095	4.17217e-05	0.0018722	2.30714
HMGCLL1	1.36975	7.9193	5.50869	4.17899e-05	0.0018722	2.30557
C16orf79	1.42229	8.24176	5.50438	4.2152e-05	0.00187506	2.29723
ITPK1	1.86257	5.53131	5.50295	4.22727e-05	0.00187506	2.29447
TNS1	1.69793	10.1372	5.50289	4.22776e-05	0.00187506	2.29436
KRT10	3.08606	13.8534	5.50219	4.23374e-05	0.00187506	2.29299
CARD8	1.69968	9.10924	5.50155	4.23912e-05	0.00187506	2.29176
LOC727796	2.74288	8.95912	5.50127	4.24154e-05	0.00187506	2.29121
OR10G9	2.00892	4.32027	5.50106	4.24327e-05	0.00187506	2.29082
TRPM4	2.01595	4.22923	5.49848	4.26529e-05	0.00188113	2.28582
ITCH	1.77974	9.58237	5.49577	4.28852e-05	0.00188147	2.28057
WDR91	1.53455	10.0323	5.49572	4.28896e-05	0.00188147	2.28047
EEF1G	3.49796	14.7315	5.49548	4.29098e-05	0.00188147	2.28001
ZNF714	2.27737	12.4337	5.4915	4.32534e-05	0.0018864	2.27231
KCNJ12	2.32215	7.6187	5.49129	4.32723e-05	0.0018864	2.27188
OSGIN2	1.46866	7.05413	5.49067	4.33257e-05	0.0018864	2.27069
ZNF573	2.76552	9.38992	5.49033	4.33549e-05	0.0018864	2.27004
NCRNA00201	2.61072	11.6271	5.48897	4.34732e-05	0.00188792	2.26741
LYNX1	1.80891	8.88104	5.485	4.38214e-05	0.00189593	2.2597
CXorf67	2.05283	4.32602	5.4833	4.39706e-05	0.00189593	2.25641
ZNF324B	2.2421	7.2666	5.48284	4.40114e-05	0.00189593	2.25552
UPF1	2.84434	13.4554	5.48233	4.40563e-05	0.00189593	2.25453
POLG2	1.93176	10.8008	5.48211	4.40758e-05	0.00189593	2.25411
OLFML1	1.68155	9.4047	5.48017	4.42473e-05	0.00189751	2.25035
RABGEF1	3.10514	10.2816	5.47981	4.42799e-05	0.00189751	2.24964
MYOZ3	1.45633	7.29958	5.47699	4.4531e-05	0.00190466	2.24418
CTD-2514C3.1	1.97119	7.41191	5.47162	4.50136e-05	0.00192168	2.23376
EFCAB6	2.01087	3.89686	5.46738	4.53979e-05	0.00192752	2.22554
ARRB2	1.80655	11.0555	5.46683	4.54479e-05	0.00192752	2.22448
RIMBP3	1.34347	8.38857	5.46579	4.55427e-05	0.00192752	2.22247
FAM120C	1.7987	9.75439	5.46442	4.56684e-05	0.00192752	2.2198
FOXN2	1.84628	9.9468	5.464	4.57072e-05	0.00192752	2.21898
AGFG2	2.33618	6.48604	5.46362	4.5742e-05	0.00192752	2.21824
SALL2	1.98371	9.66177	5.46358	4.57456e-05	0.00192752	2.21817
FLJ39639	2.08201	7.40574	5.46011	4.60653e-05	0.00193488	2.21144
LOC100288765	2.55113	4.61504	5.45984	4.60909e-05	0.00193488	2.2109
MDGA1	2.17603	10.019	5.4584	4.62239e-05	0.00193688	2.20811
SLC17A7	1.64026	7.42321	5.45563	4.64815e-05	0.00193858	2.20274
DUSP28	1.76862	10.3818	5.45553	4.64915e-05	0.00193858	2.20254
DDRGK1	3.47289	6.21287	5.45521	4.65212e-05	0.00193858	2.20192
LOC284475	1.81709	6.64192	5.4541	4.66249e-05	0.00193934	2.19977
SP3	3.19498	12.0927	5.45236	4.67887e-05	0.00193996	2.19638
SNX32	1.51426	7.46461	5.45158	4.68618e-05	0.00193996	2.19487
ATOH8	3.68854	6.10185	5.45024	4.69883e-05	0.00193996	2.19226
RPS19	3.3793	14.1113	5.45008	4.70033e-05	0.00193996	2.19195
SLC27A3	2.29057	7.56678	5.4494	4.70677e-05	0.00193996	2.19063
THAP3	1.65784	7.76989	5.44771	4.72273e-05	0.001943	2.18736
GOLPH3L	1.74766	11.7553	5.44476	4.75089e-05	0.00194791	2.18161
CNST	1.79303	8.66752	5.44444	4.75391e-05	0.00194791	2.181
WBP2	2.55106	8.34594	5.44376	4.76043e-05	0.00194791	2.17967
LOC100130456	1.67425	6.89189	5.43929	4.80338e-05	0.00195728	2.17099
PEX14	2.37853	10.9154	5.43809	4.81501e-05	0.00195728	2.16866
TAF1C	2.75937	12.1519	5.43793	4.81655e-05	0.00195728	2.16835
SPIN4	2.64552	7.21015	5.4374	4.82163e-05	0.00195728	2.16733
ZNF252	1.59845	9.82601	5.43688	4.8267e-05	0.00195728	2.16631
AMZ1	3.23893	8.25639	5.43601	4.83513e-05	0.00195728	2.16462
SSTR3	1.91337	6.84873	5.43459	4.84903e-05	0.00195899	2.16185
CLDN4	2.45613	5.96312	5.4335	4.85963e-05	0.00195899	2.15974
LOC100129716	1.6313	5.34725	5.43283	4.86624e-05	0.00195899	2.15843
FAM13B	2.33814	9.97718	5.43125	4.88165e-05	0.00195899	2.15537
C13orf23	2.39417	10.3172	5.43025	4.89149e-05	0.00195899	2.15342
SLC25A25	3.2147	9.95987	5.42919	4.90193e-05	0.00195899	2.15136
GNAO1	1.68048	7.72882	5.42858	4.90798e-05	0.00195899	2.15017
ARHGEF5	2.89709	4.78265	5.42838	4.90998e-05	0.00195899	2.14978
NMNAT2	2.23816	6.74708	5.42766	4.91713e-05	0.00195899	2.14837
HEXDC	2.35648	11.3605	5.426	4.93354e-05	0.00196208	2.14515
LOC100188947	1.98031	4.42849	5.42473	4.94619e-05	0.00196364	2.14267
CELSR1	1.9146	6.17675	5.42386	4.95479e-05	0.00196364	2.14099
NLRC5	1.37135	6.4444	5.42238	4.96962e-05	0.00196608	2.13811
TTF2	1.92371	10.3451	5.41751	5.01861e-05	0.001982	2.12862
FNTA	2.14459	12.3924	5.4158	5.03587e-05	0.00198536	2.1253
C1orf83	1.65344	6.59553	5.41336	5.06074e-05	0.0019917	2.12054
FAM76B	2.17808	10.6401	5.40857	5.10974e-05	0.00199584	2.11123
ZNF182	1.82651	8.66362	5.40835	5.11207e-05	0.00199584	2.11078
PMPCB	1.35853	6.74594	5.40797	5.11599e-05	0.00199584	2.11004
SLMAP	2.24883	10.3266	5.40741	5.12176e-05	0.00199584	2.10895
WDFY4	1.80709	10.4624	5.40737	5.12215e-05	0.00199584	2.10888
RNF113A	1.49527	11.9877	5.40718	5.12409e-05	0.00199584	2.10851
C17orf63	2.31276	8.14946	5.40219	5.1759e-05	0.00201256	2.09879
MOSPD3	1.80199	10.6876	5.39864	5.21301e-05	0.00202352	2.09188
RPL31	2.641	17.1637	5.39725	5.22766e-05	0.00202574	2.08917
ENTPD3	2.51343	8.56818	5.39223	5.28092e-05	0.00203912	2.07937
MGLL	2.89121	12.1852	5.39191	5.28425e-05	0.00203912	2.07876
HOXC9	2.71529	7.70316	5.39072	5.29695e-05	0.00203912	2.07644
NANOS3	1.50861	6.23136	5.3889	5.31648e-05	0.00203912	2.07288
RP11-94I2.2	2.13229	11.7698	5.38803	5.32579e-05	0.00203912	2.07119
LOC100132413	1.8682	5.05954	5.3874	5.33259e-05	0.00203912	2.06996
DHRS11	1.93777	6.86677	5.38731	5.33358e-05	0.00203912	2.06978
MAP1LC3A	1.77556	6.83319	5.38661	5.34112e-05	0.00203912	2.06841
PRDM16	2.40596	7.53483	5.38642	5.34314e-05	0.00203912	2.06804
RGAG4	2.28411	10.6059	5.38511	5.35723e-05	0.00204106	2.0655
PRELID2	2.75984	4.86694	5.38111	5.40071e-05	0.00205417	2.05768
LRRC4	3.01744	7.9283	5.37952	5.41801e-05	0.0020573	2.05459
SUSD2	2.07899	8.56495	5.37764	5.4386e-05	0.00206167	2.05092
UGP2	2.91461	12.0201	5.37559	5.46116e-05	0.00206676	2.04692
DOPEY1	2.08349	9.22259	5.37337	5.48573e-05	0.0020726	2.04258
KIAA1967	3.34622	4.93168	5.37096	5.51246e-05	0.00207923	2.03788
ASB10	1.96216	7.60945	5.36924	5.53168e-05	0.00208302	2.03452
TMEM196	-2.03775	3.09892	-5.36785	5.54722e-05	0.00208541	2.0318
RFFL	2.3945	10.9403	5.36468	5.58284e-05	0.00209532	2.02561
EPS15	1.76043	11.5376	5.36351	5.59607e-05	0.00209682	2.02332
CYS1	2.91462	8.04237	5.36193	5.61394e-05	0.00209811	2.02024
ATG16L2	1.8736	11.4236	5.36157	5.61804e-05	0.00209811	2.01954
ZNF630	1.55048	8.75461	5.36006	5.63517e-05	0.00209857	2.01659
ZNF814	2.25391	7.81759	5.35983	5.63777e-05	0.00209857	2.01615
PIH1D1	2.00738	11.8697	5.35106	5.73864e-05	0.00213261	1.999
SGMS1	1.89637	12.2576	5.34879	5.76507e-05	0.00213413	1.99456
TRAPPC6A	3.48374	5.16229	5.34727	5.78277e-05	0.00213413	1.99159
ZNF595	1.97787	9.60095	5.34636	5.7935e-05	0.00213413	1.9898
PRH2	1.23255	5.30139	5.34487	5.81093e-05	0.00213413	1.98689
HS1BP3	2.59999	6.2706	5.3448	5.81178e-05	0.00213413	1.98675
ARRDC1	1.72113	7.85716	5.34454	5.81484e-05	0.00213413	1.98624
RPL36	3.01177	13.1509	5.34443	5.81613e-05	0.00213413	1.98603
SUFU	2.22425	5.65032	5.34427	5.81804e-05	0.00213413	1.98571
IRF8	2.38712	10.7805	5.34305	5.83239e-05	0.00213594	1.98333
LOC284373	1.64585	11.2684	5.34122	5.85399e-05	0.00213927	1.97976
C8orf83	1.66686	10.9554	5.34068	5.86036e-05	0.00213927	1.9787
PTPN18	2.63131	8.83017	5.33532	5.9243e-05	0.00215674	1.96821
ABHD11	1.70776	6.97714	5.33507	5.92724e-05	0.00215674	1.96773
MLL5	2.42221	11.2821	5.3334	5.94734e-05	0.00215998	1.96446
COL23A1	1.94874	5.53591	5.33275	5.95521e-05	0.00215998	1.96318
C14orf181	2.03372	8.69446	5.32966	5.99253e-05	0.00216734	1.95714
PLEKHH3	2.32998	10.4904	5.32884	6.00249e-05	0.00216734	1.95553
NPLOC4	1.79686	11.759	5.3287	6.00419e-05	0.00216734	1.95526
RCOR1	2.46818	12.1574	5.32739	6.02016e-05	0.00216965	1.95269
ZNF226	1.90457	10.1009	5.32598	6.0374e-05	0.00217177	1.94992
AHSA2	2.32674	11.5319	5.32478	6.05206e-05	0.00217177	1.94758
CDK5R2	1.75634	7.31015	5.3245	6.05547e-05	0.00217177	1.94703
CCDC3	2.43702	13.0462	5.32282	6.07609e-05	0.00217177	1.94374
CEP72	1.54749	8.86308	5.31933	6.11925e-05	0.00217177	1.9369
ATXN8	1.93326	7.88657	5.3193	6.11957e-05	0.00217177	1.93685
FLYWCH1	1.86572	7.4199	5.31792	6.13677e-05	0.00217177	1.93413
FAM123B	1.91452	7.51026	5.31788	6.13717e-05	0.00217177	1.93407
KIAA1407	1.62917	10.0778	5.31747	6.14227e-05	0.00217177	1.93327
PPP1R12B	1.89938	10.7525	5.31727	6.14481e-05	0.00217177	1.93287
C6orf164	2.91905	6.06453	5.31654	6.15388e-05	0.00217177	1.93144
ASRGL1	1.65073	6.98331	5.31645	6.15505e-05	0.00217177	1.93126
ZNF675	2.66904	12.7887	5.31574	6.16387e-05	0.00217177	1.92987
LOC100293090	3.32193	15.4975	5.31544	6.16767e-05	0.00217177	1.92928
PGS1	1.81232	4.76284	5.31336	6.19371e-05	0.00217177	1.9252
ATP6V0A1	2.55284	10.6767	5.31117	6.2212e-05	0.00217177	1.92092
LEAP2	2.50654	8.45611	5.31106	6.22258e-05	0.00217177	1.9207
ABCC5	1.50597	11.3176	5.31075	6.22651e-05	0.00217177	1.92009
KCNMA1	1.88276	8.02303	5.31075	6.22655e-05	0.00217177	1.92009
C8orf37	1.5557	7.85493	5.31032	6.23197e-05	0.00217177	1.91925
OPTN	2.09249	11.3478	5.31009	6.23483e-05	0.00217177	1.9188
ALS2CL	1.67053	6.98874	5.30994	6.23681e-05	0.00217177	1.9185
GGN	1.98146	6.3263	5.30838	6.25645e-05	0.00217527	1.91546
LOC729839	2.14974	9.2555	5.30761	6.26624e-05	0.00217534	1.91394
LASS4	1.96453	4.90566	5.30613	6.28516e-05	0.00217857	1.91103
ADCY7	2.86437	11.2324	5.30466	6.30388e-05	0.0021806	1.90815
KRT73	1.81468	8.9088	5.30416	6.31025e-05	0.0021806	1.90717
FAM122B	1.83838	11.3687	5.30276	6.32823e-05	0.00218269	1.90442
ANK2	1.76236	5.66688	5.30209	6.33685e-05	0.00218269	1.90311
KDM4A	2.26515	11.0137	5.30144	6.34519e-05	0.00218269	1.90183
REXO4	2.47377	10.3097	5.29867	6.38084e-05	0.00219162	1.89642
CYHR1	1.84109	7.04545	5.29542	6.42305e-05	0.00219966	1.89004
HINT3	2.24282	11.8858	5.29463	6.43346e-05	0.00219966	1.88847
KRTAP3-3	1.84871	6.99572	5.29455	6.43441e-05	0.00219966	1.88833
SLC25A17	2.43796	8.96803	5.29345	6.44887e-05	0.00219966	1.88616
NRL	1.18667	5.29062	5.29297	6.45506e-05	0.00219966	1.88523
TRPM2	2.10192	4.31877	5.29195	6.4685e-05	0.00219966	1.88322
CRY2	1.90807	11.2312	5.28909	6.50608e-05	0.00219966	1.87762
MMP28	1.55158	7.90965	5.28806	6.51969e-05	0.00219966	1.87559
FAM192A	1.63629	10.7492	5.2874	6.52843e-05	0.00219966	1.8743
FAM102A	1.91263	12.408	5.28707	6.53288e-05	0.00219966	1.87364
SYNGR3	2.24267	4.3296	5.28696	6.53434e-05	0.00219966	1.87342
UBE2D2	2.98445	12.1753	5.2867	6.53778e-05	0.00219966	1.87291
MARVELD2	1.36438	8.13333	5.28661	6.53898e-05	0.00219966	1.87274
SLTM	1.92212	11.0562	5.28623	6.54394e-05	0.00219966	1.872
IL10RA	2.00903	12.5214	5.28579	6.54979e-05	0.00219966	1.87114
PHOSPHO2	1.90766	7.34253	5.28477	6.56344e-05	0.00220099	1.86913
SPRY3	1.48851	7.18111	5.28185	6.60247e-05	0.0022108	1.86339
LOC729314	1.63457	7.24322	5.28054	6.61997e-05	0.00221271	1.86083
LOC100128657	2.05326	5.40715	5.27997	6.62768e-05	0.00221271	1.85971
C6orf155	2.77701	4.96588	5.27858	6.64639e-05	0.00221569	1.85698
LOC100130357	1.77643	6.09562	5.27664	6.67268e-05	0.00222015	1.85316
GPRC5C	2.43959	10.6739	5.27551	6.68791e-05	0.00222015	1.85095
MAMDC4	1.82945	7.34055	5.27542	6.68915e-05	0.00222015	1.85078
CNTN2	2.80317	5.32692	5.27105	6.74888e-05	0.00222694	1.84218
ZNF404	2.76908	8.17134	5.27098	6.74983e-05	0.00222694	1.84204
LIME1	1.79946	6.74356	5.27098	6.74986e-05	0.00222694	1.84204
SSBP2	1.42968	9.17722	5.27059	6.75511e-05	0.00222694	1.84128
HDAC9	2.26424	5.95127	5.27023	6.76004e-05	0.00222694	1.84058
LOC100129129	2.14162	6.48447	5.26962	6.76853e-05	0.00222694	1.83936
FUT1	1.56362	8.47325	5.2678	6.79354e-05	0.00223192	1.8358
PLEC1	2.29106	6.70775	5.26495	6.83304e-05	0.00223426	1.83019
LOC100216545	1.43126	7.71572	5.26402	6.84599e-05	0.00223426	1.82836
CCDC7	1.5485	4.16015	5.26382	6.84866e-05	0.00223426	1.82798
FLI1	2.28312	10.3389	5.2636	6.85174e-05	0.00223426	1.82755
C17orf39	2.21013	9.98872	5.26322	6.857e-05	0.00223426	1.8268
C9orf91	2.30353	7.29367	5.26301	6.85995e-05	0.00223426	1.82639
LOC153811	1.99487	5.84038	5.26232	6.86965e-05	0.00223426	1.82502
BEST4	2.47617	6.17883	5.25788	6.93191e-05	0.00225128	1.81629
C14orf167	2.1111	8.27886	5.25668	6.94878e-05	0.00225131	1.81394
OCM2	1.44688	7.32373	5.25647	6.95185e-05	0.00225131	1.81352
CLN3	2.59361	5.60227	5.2545	6.97964e-05	0.00225708	1.80966
UBLCP1	2.03349	12.4855	5.25291	7.00223e-05	0.00226048	1.80653
hCG_1806964	1.72696	6.33397	5.25181	7.01794e-05	0.00226048	1.80436
C2orf50	2.30332	5.93583	5.25166	7.02008e-05	0.00226048	1.80407
MSTO1	1.76573	10.1362	5.25013	7.04198e-05	0.00226432	1.80105
C10orf68	1.64051	4.6418	5.24813	7.07066e-05	0.00227032	1.79712
LOC284014	2.35681	7.46231	5.24284	7.14728e-05	0.00229168	1.7867
PPP1R15B	3.09453	11.4131	5.23928	7.19913e-05	0.00230504	1.7797
NUP133	1.98021	10.4691	5.235	7.26213e-05	0.00230938	1.77127
ICOSLG	1.37335	9.11538	5.23459	7.26827e-05	0.00230938	1.77046
PIAS1	1.1638	6.03176	5.23455	7.26876e-05	0.00230938	1.77039
CCDC76	1.88953	11.444	5.23416	7.27458e-05	0.00230938	1.76962
DENND4C	2.22792	10.9392	5.23409	7.27568e-05	0.00230938	1.76947
MADD	1.68549	8.40687	5.23376	7.28054e-05	0.00230938	1.76883
SPOP	2.29206	9.35814	5.23353	7.28397e-05	0.00230938	1.76837
MRPS10	1.98221	12.7714	5.23078	7.32482e-05	0.00231869	1.76296
LHB	2.33467	8.3248	5.2301	7.3349e-05	0.00231869	1.76163
PACS1	2.08616	10.1997	5.22949	7.34405e-05	0.00231869	1.76042
CTBP1	2.56855	8.2109	5.22674	7.38538e-05	0.00232804	1.755
PPP2R5B	1.36631	7.95501	5.22615	7.3942e-05	0.00232804	1.75384
SH3BGRL	2.23102	14.0421	5.2244	7.42063e-05	0.00233313	1.75039
CBX6	2.53313	12.303	5.22315	7.43951e-05	0.00233394	1.74793
CTSH	2.41645	12.0174	5.22241	7.45076e-05	0.00233394	1.74647
ZBTB24	1.7552	9.38211	5.22219	7.45411e-05	0.00233394	1.74603
CCHCR1	2.14769	9.09918	5.22144	7.4655e-05	0.00233428	1.74456
TCF15	3.40029	10.2992	5.21951	7.49497e-05	0.00233857	1.74074
C20orf197	1.44802	8.19803	5.21919	7.49985e-05	0.00233857	1.74012
C6orf27	2.09272	7.53453	5.21805	7.51721e-05	0.00234076	1.73788
CRYBB2P1	3.33889	11.4695	5.21681	7.53623e-05	0.00234347	1.73543
PVT1	1.72547	8.63977	5.21471	7.56855e-05	0.00235029	1.73129
TRNP1	2.38368	5.95301	5.21299	7.59508e-05	0.00235255	1.72791
TRAPPC10	2.15118	9.59131	5.2129	7.59658e-05	0.00235255	1.72772
GALNT14	2.41699	8.54668	5.21187	7.61245e-05	0.00235425	1.7257
EDA	1.5456	6.82885	5.21076	7.62974e-05	0.00235638	1.7235
C4orf32	2.33773	12.4115	5.20973	7.64575e-05	0.00235812	1.72148
GCG	1.63091	5.08403	5.20771	7.67741e-05	0.00236277	1.71748
LOC200830	1.40587	8.3639	5.20743	7.68168e-05	0.00236277	1.71694
IPW	1.56116	8.53667	5.2063	7.69939e-05	0.00236474	1.71471
NEBL	2.70028	6.04056	5.20502	7.71951e-05	0.00236474	1.71219
ZNF497	1.29625	5.5761	5.20452	7.72737e-05	0.00236474	1.7112
FAM105B	1.9179	8.23828	5.20437	7.72981e-05	0.00236474	1.7109
LOC100130825	1.79321	5.14476	5.20193	7.76829e-05	0.00237331	1.70609
RPL37A	3.60922	15.0155	5.201	7.78305e-05	0.00237462	1.70426
SNTA1	1.84261	5.13324	5.19835	7.82522e-05	0.00237883	1.69903
SAPS3	1.46128	13.5541	5.19829	7.82631e-05	0.00237883	1.69889
XCR1	1.7456	7.19717	5.19785	7.83321e-05	0.00237883	1.69804
OLFM2	2.07419	5.0054	5.1975	7.83885e-05	0.00237883	1.69734
RALBP1	1.88211	12.0641	5.19572	7.86733e-05	0.00238429	1.69384
WDR48	1.67207	10.2419	5.19443	7.88814e-05	0.0023874	1.69128
RTN4RL1	1.50895	5.30763	5.19269	7.91617e-05	0.0023904	1.68785
C17orf65	1.59419	6.42677	5.19109	7.94208e-05	0.0023904	1.68469
MRPS6	2.72659	13.9745	5.19062	7.94978e-05	0.0023904	1.68375
LOC388152	1.69706	5.78948	5.1898	7.96298e-05	0.0023904	1.68214
DPP7	1.72706	9.2097	5.18931	7.97094e-05	0.0023904	1.68118
KIAA0240	2.46988	8.04322	5.18834	7.98676e-05	0.0023904	1.67926
IKZF4	2.2983	10.5332	5.18799	7.99252e-05	0.0023904	1.67856
ARNT	3.32513	5.03695	5.18789	7.99409e-05	0.0023904	1.67837
LY6D	2.33227	4.70998	5.18783	7.99512e-05	0.0023904	1.67825
RNF126	2.09947	10.6749	5.1869	8.01026e-05	0.0023904	1.67642
LOC283856	1.43925	4.69021	5.18667	8.01404e-05	0.0023904	1.67596
C17orf108	2.05719	10.8647	5.18551	8.03313e-05	0.00239294	1.67366
RPL9	3.31264	16.2064	5.18097	8.10784e-05	0.00240328	1.6647
CPSF3L	2.50477	11.4372	5.18082	8.11038e-05	0.00240328	1.6644
SENP7	1.91963	11.7729	5.1803	8.11903e-05	0.00240328	1.66337
SEPP1	3.00371	13.7401	5.18027	8.11937e-05	0.00240328	1.66333
CNOT3	2.45039	11.318	5.17918	8.13747e-05	0.00240328	1.66117
ZNF416	1.67017	6.80554	5.17889	8.14241e-05	0.00240328	1.66059
HIPK1	2.43454	11.9281	5.17869	8.14568e-05	0.00240328	1.6602
PREX1	1.79757	12.1555	5.17827	8.15263e-05	0.00240328	1.65937
CLEC4A	1.93659	9.82644	5.17584	8.1932e-05	0.0024121	1.65457
LRRC37B2	2.21566	8.64889	5.17469	8.21254e-05	0.0024122	1.65229
HVCN1	1.67356	9.10644	5.17363	8.2303e-05	0.0024122	1.6502
CBX2	2.64551	7.54011	5.1729	8.24253e-05	0.0024122	1.64876
PLEK	2.3282	11.1134	5.17264	8.24691e-05	0.0024122	1.64825
ANKRD33	2.22764	5.29007	5.17203	8.25725e-05	0.0024122	1.64703
GRIN2A	1.33825	6.61099	5.1717	8.26276e-05	0.0024122	1.64639
FAM20B	2.21741	10.9215	5.17102	8.27437e-05	0.0024122	1.64503
PARP10	1.92698	10.926	5.17052	8.28276e-05	0.0024122	1.64405
LOC728449	1.3957	6.89329	5.16966	8.29739e-05	0.0024122	1.64234
CATSPERG	1.30909	7.54586	5.16951	8.29994e-05	0.0024122	1.64204
UVRAG	1.8464	9.93072	5.16785	8.32812e-05	0.00241729	1.63877
NOG	2.73488	4.62812	5.16637	8.35336e-05	0.00242151	1.63584
MAP2	2.08943	10.8532	5.16541	8.36973e-05	0.00242316	1.63394
LOC100289004	2.1856	6.94716	5.16325	8.4067e-05	0.00243076	1.62968
ZNF461	1.74319	7.9673	5.16204	8.42753e-05	0.00243368	1.62728
HTR7	2.26922	7.63327	5.16032	8.45722e-05	0.00243914	1.62388
ZNF628	2.57749	4.50372	5.15917	8.4772e-05	0.00243932	1.6216
SLC29A1	2.62469	12.7365	5.15904	8.47937e-05	0.00243932	1.62135
HAGH	2.44167	10.9522	5.1576	8.50433e-05	0.00244128	1.61851
C8orf56	2.09106	6.89102	5.15741	8.50771e-05	0.00244128	1.61812
CREBBP	3.02044	8.40983	5.15526	8.54513e-05	0.00244733	1.61388
PRDM8	1.66152	9.44918	5.15496	8.55037e-05	0.00244733	1.61328
ZNF646	2.06789	8.33802	5.15318	8.58164e-05	0.00245103	1.60975
LMF1	1.36181	6.2482	5.15161	8.60921e-05	0.00245103	1.60665
LOC728846	1.73921	8.76887	5.15063	8.6265e-05	0.00245103	1.60471
CISD2	3.01181	9.27743	5.15057	8.62761e-05	0.00245103	1.60458
XRCC6BP1	1.52847	8.19502	5.15056	8.62768e-05	0.00245103	1.60457
C16orf53	3.28005	7.13768	5.15054	8.62817e-05	0.00245103	1.60452
FBXL6	1.74037	10.7928	5.14966	8.64355e-05	0.00245232	1.60279
DDB2	2.3713	9.57199	5.1476	8.68018e-05	0.00245964	1.5987
LOC100130288	1.90663	6.44728	5.14536	8.72e-05	0.00246423	1.59427
NUP214	1.38447	7.57235	5.14478	8.73039e-05	0.00246423	1.59312
LOC100133331	1.35505	6.62028	5.14437	8.73774e-05	0.00246423	1.59231
FBLN7	1.41995	6.97535	5.14305	8.76125e-05	0.00246423	1.58971
CCDC136	1.79276	7.78051	5.14303	8.76161e-05	0.00246423	1.58967
ABR	2.06484	11.5252	5.14292	8.76364e-05	0.00246423	1.58944
C3orf39	2.06045	4.77108	5.14216	8.7773e-05	0.00246423	1.58794
ZNF389	2.59828	6.63557	5.14147	8.78975e-05	0.00246423	1.58656
SH3BP4	1.81982	6.35324	5.14122	8.79421e-05	0.00246423	1.58607
FRS2	1.85659	9.48989	5.1402	8.81266e-05	0.00246635	1.58405
SLC6A4	1.61179	3.9298	5.13869	8.83988e-05	0.00247092	1.58106
C9orf66	1.51011	4.60531	5.13445	8.91697e-05	0.002489	1.57266
ZNF155	2.1419	5.535	5.13392	8.92654e-05	0.002489	1.57162
CSRNP3	1.87711	5.096	5.13285	8.94619e-05	0.0024901	1.56949
LOC728339	3.04026	5.02247	5.13234	8.95552e-05	0.0024901	1.56849
MTMR14	1.8285	10.3134	5.13191	8.96343e-05	0.0024901	1.56763
PGP	1.99426	5.39422	5.131	8.98007e-05	0.00249167	1.56584
CTPS2	1.85216	7.53466	5.13008	8.99707e-05	0.00249333	1.56401
LOC91548	1.52981	6.01701	5.12695	9.05485e-05	0.00250628	1.55781
LOC100129362	1.64717	8.39946	5.1247	9.0968e-05	0.00251482	1.55334
C9orf9	2.17344	5.99025	5.12292	9.12994e-05	0.00252047	1.54982
VSX1	1.65916	5.87218	5.12241	9.13949e-05	0.00252047	1.54881
MNAT1	2.55029	10.6642	5.12114	9.16335e-05	0.00252216	1.54629
KIAA0430	1.59637	14.0339	5.1209	9.16784e-05	0.00252216	1.54581
MAP3K1	1.61891	11.0193	5.11966	9.19123e-05	0.00252419	1.54335
ZNF441	1.43585	9.46351	5.11932	9.19749e-05	0.00252419	1.54269
PAR-SN	2.19187	6.44227	5.11494	9.28056e-05	0.00254391	1.53399
C9orf75	1.81474	10.2619	5.1138	9.30228e-05	0.00254419	1.53172
ZNF160	2.53667	9.0973	5.1137	9.30405e-05	0.00254419	1.53154
HLA-C	2.49444	17.3913	5.11077	9.3602e-05	0.0025525	1.52572
IER5	1.97725	11.9479	5.11024	9.37039e-05	0.0025525	1.52466
STX16	2.36935	13.4519	5.1099	9.37683e-05	0.0025525	1.524
STYX	2.58093	8.34421	5.10959	9.38278e-05	0.0025525	1.52339
SPATA1	1.51201	5.40476	5.10918	9.39074e-05	0.0025525	1.52257
LTK	3.36801	13.9209	5.10741	9.42495e-05	0.00255873	1.51905
APOBEC3C	2.11152	5.11438	5.10572	9.45763e-05	0.00256453	1.5157
FAM53B	1.60258	7.23729	5.10442	9.48289e-05	0.00256831	1.51312
PYCR2	2.11381	11.1668	5.1012	9.54573e-05	0.00257957	1.50672
CUBN	3.36789	8.21147	5.10112	9.54723e-05	0.00257957	1.50657
FIP1L1	2.07053	11.2322	5.10023	9.56463e-05	0.0025812	1.50481
PQLC1	2.13515	11.7354	5.09836	9.60134e-05	0.00258657	1.5011
PNPLA4	2.24164	7.65726	5.09806	9.60737e-05	0.00258657	1.5005
LCOR	1.94757	8.96688	5.09742	9.6199e-05	0.00258687	1.49923
TDRD7	1.52416	10.8539	5.09631	9.64188e-05	0.00258927	1.49703
DNAJB2	1.67914	9.05721	5.09547	9.65845e-05	0.00258927	1.49536
DDEF1IT1	1.95561	5.38763	5.09524	9.66307e-05	0.00258927	1.4949
NUMA1	2.3112	5.67319	5.09437	9.68032e-05	0.00259083	1.49317
HAUS3	1.61386	5.56381	5.09362	9.69524e-05	0.00259176	1.49168
GIN1	1.53097	6.99649	5.09092	9.7492e-05	0.00259783	1.48631
TMEM25	2.04179	7.53431	5.09086	9.75036e-05	0.00259783	1.4862
RPL23AP32	2.10348	4.72611	5.09076	9.75234e-05	0.00259783	1.486
ZNF276	1.73957	8.16437	5.08827	9.80232e-05	0.00260808	1.48106
TFIP11	1.74111	9.56054	5.0867	9.83384e-05	0.0026134	1.47795
MLL3	2.15621	11.071	5.08495	9.86923e-05	0.00261453	1.47447
FLJ11292	1.72171	11.9453	5.08447	9.87905e-05	0.00261453	1.47351
FBXO41	2.46353	8.0413	5.08413	9.88601e-05	0.00261453	1.47283
IFI27	3.15997	11.138	5.08376	9.89351e-05	0.00261453	1.47209
DKFZp667E0512	1.85793	9.79803	5.08357	9.89728e-05	0.00261453	1.47172
C5orf25	2.50619	8.69783	5.08308	9.90727e-05	0.00261453	1.47075
GAL3ST1	2.11722	4.39644	5.08228	9.92349e-05	0.00261576	1.46917
NOM1	2.62613	10.3684	5.08135	9.9426e-05	0.00261776	1.4673
LOC222070	1.90607	9.7798	5.0804	9.9619e-05	0.00261872	1.46543
CCDC68	3.57837	6.10635	5.07976	9.97503e-05	0.00261872	1.46415
LOC646626	2.42399	4.62349	5.07908	9.98896e-05	0.00261872	1.4628
PLIN5	1.44055	6.73059	5.0785	0.000100009	0.00261872	1.46165
LOC100128370	1.59036	7.8207	5.07835	0.00010004	0.00261872	1.46134
C5orf30	1.52453	9.63157	5.0752	0.000100688	0.00262911	1.4551
KCNC4	2.41097	5.09904	5.07492	0.000100747	0.00262911	1.45453
LOC100129974	1.62153	7.78554	5.07472	0.000100789	0.00262911	1.45413
ABCG4	2.42771	6.76414	5.07418	0.000100901	0.00262911	1.45305
MID1IP1	1.8786	12.5831	5.07268	0.000101211	0.00263145	1.45008
YAF2	1.49122	8.15657	5.07241	0.000101268	0.00263145	1.44954
SP1	2.25237	12.254	5.07179	0.000101397	0.00263145	1.4483
SH3RF1	2.97875	9.99826	5.0713	0.000101498	0.00263145	1.44734
EXD3	1.43245	4.48205	5.07095	0.000101571	0.00263145	1.44665
PPIL3	1.71127	12.4825	5.06981	0.000101811	0.00263465	1.44436
GGPS1	2.21883	7.26067	5.06879	0.000102024	0.00263485	1.44234
TRIP12	2.55858	12.9788	5.06866	0.000102051	0.00263485	1.44208
C9orf167	1.31447	9.08415	5.06737	0.000102322	0.00263883	1.43952
LOC100129196	1.1241	9.19164	5.06567	0.00010268	0.0026428	1.43614
SV2A	2.20421	5.23587	5.06522	0.000102776	0.0026428	1.43524
TAF8	2.1482	6.6866	5.06498	0.000102825	0.0026428	1.43477
SPEF2	1.54027	7.55112	5.06341	0.000103158	0.00264552	1.43164
RB1	2.54233	12.8467	5.06338	0.000103165	0.00264552	1.43158
SLC35E1	2.80809	10.003	5.06253	0.000103344	0.00264713	1.4299
TET2	2.01044	8.78879	5.06154	0.000103556	0.00264957	1.42791
ZNF775	2.18768	8.5257	5.06083	0.000103706	0.00265041	1.42652
TSPAN9	2.73116	5.19647	5.06008	0.000103867	0.0026512	1.42501
TMEM145	1.68869	6.66185	5.05959	0.000103971	0.0026512	1.42405
TMC6	1.65476	8.84982	5.05829	0.000104249	0.00265424	1.42146
ZFP30	2.47608	8.86107	5.05794	0.000104324	0.00265424	1.42076
ZNF784	1.94461	7.29125	5.05727	0.000104468	0.00265493	1.41943
TLE2	1.73731	6.52091	5.05665	0.000104601	0.00265532	1.4182
LZTR1	1.32972	6.83163	5.05606	0.000104728	0.00265556	1.41703
KILLIN	1.43928	6.96062	5.05548	0.000104854	0.0026558	1.41586
MAN2C1	2.42253	7.52377	5.05483	0.000104993	0.00265635	1.41458
PXMP3	2.38968	5.25619	5.04969	0.000106109	0.00267852	1.40435
MRI1	3.14796	10.1829	5.0495	0.000106151	0.00267852	1.40397
HCFC1R1	2.54607	10.8705	5.04917	0.000106224	0.00267852	1.4033
PDE3B	2.17576	7.61117	5.04852	0.000106366	0.00267912	1.40201
LOC727894	1.45558	6.64349	5.04732	0.000106629	0.00268269	1.39961
KRT8P12	1.24521	7.34274	5.04661	0.000106784	0.00268269	1.39821
MGC12488	1.83289	6.5296	5.04455	0.000107238	0.00268269	1.3941
WDR81	1.75282	9.10145	5.04436	0.000107279	0.00268269	1.39373
BTBD9	1.6241	8.14368	5.04429	0.000107294	0.00268269	1.3936
NPAS4	2.44568	4.47933	5.044	0.000107358	0.00268269	1.39302
TMEM57	1.42015	6.1875	5.04311	0.000107556	0.00268269	1.39124
TCF3	1.2283	12.7107	5.04239	0.000107715	0.00268269	1.38981
IPO9	2.19171	7.54839	5.04196	0.000107809	0.00268269	1.38896
PTCD3	1.8964	4.76201	5.04149	0.000107915	0.00268269	1.38801
PSMG4	2.63731	8.40634	5.04123	0.000107972	0.00268269	1.3875
USP33	2.13406	7.9721	5.04102	0.000108018	0.00268269	1.38709
GHSR	3.36227	6.1587	5.04054	0.000108126	0.00268269	1.38613
EXOC7	1.36911	9.94728	5.04037	0.000108165	0.00268269	1.38578
ZNF765	2.60259	10.2654	5.03951	0.000108356	0.00268451	1.38406
UTF1	1.94226	7.94662	5.03846	0.00010859	0.00268578	1.38198
SESN2	2.39858	6.41988	5.03822	0.000108644	0.00268578	1.38149
L2HGDH	3.33449	10.889	5.03438	0.000109505	0.00270184	1.37386
ITM2C	2.90998	12.2433	5.03426	0.000109532	0.00270184	1.37362
TAPBP	1.87407	10.5972	5.03363	0.000109675	0.00270242	1.37235
EPHB1	2.1433	4.83476	5.03256	0.000109916	0.00270541	1.37023
LOC389834	2.14353	6.043	5.03138	0.000110184	0.00270907	1.36787
TMEM88	1.67075	10.0972	5.02814	0.000110921	0.00272119	1.36142
SCGB1A1	1.56623	7.49366	5.02759	0.000111048	0.00272119	1.36032
CNOT10	2.3208	9.81044	5.02701	0.000111179	0.00272119	1.35917
GJD4	1.65063	11.0921	5.02681	0.000111227	0.00272119	1.35876
LOC728806	1.66914	7.13224	5.02658	0.000111277	0.00272119	1.35832
TRIOBP	1.89563	7.55408	5.02395	0.000111883	0.00273306	1.35306
ZNF148	1.56616	7.75773	5.02214	0.0001123	0.0027403	1.34946
TMEM66	3.06253	14.0009	5.02055	0.00011267	0.00274424	1.34628
OSBPL2	1.27555	10.689	5.0204	0.000112704	0.00274424	1.34599
ZNF101	1.32758	9.05842	5.0198	0.000112844	0.0027447	1.34479
EFHD2	2.89914	11.9027	5.01739	0.000113405	0.00275539	1.33999
GNPTAB	2.43196	10.8232	5.0168	0.000113542	0.00275576	1.33882
RGS19	2.00445	13.8373	5.01598	0.000113735	0.0027575	1.33717
WASF3	2.61068	9.68649	5.01399	0.000114202	0.00275862	1.33321
TRIM4	1.85687	10.6098	5.01395	0.000114212	0.00275862	1.33312
ISCU	1.93689	15.5323	5.01378	0.000114251	0.00275862	1.33279
PELI2	1.42523	10.4421	5.01371	0.000114268	0.00275862	1.33265
FAM66C	2.75448	4.33047	5.01018	0.000115102	0.00276607	1.32561
BAT4	1.48908	10.2557	5.00952	0.00011526	0.00276607	1.32428
SLC22A10	1.98171	7.3048	5.00914	0.000115349	0.00276607	1.32353
NDRG4	2.33389	9.8484	5.00856	0.000115487	0.00276607	1.32238
BLOC1S1	1.80142	8.24445	5.00796	0.000115632	0.00276607	1.32117
EIF4ENIF1	1.58486	10.3081	5.00789	0.000115647	0.00276607	1.32104
PABPC1	3.54949	14.8883	5.00751	0.000115737	0.00276607	1.32029
RELA	2.02939	8.41482	5.00735	0.000115776	0.00276607	1.31996
SF3A1	1.73606	11.2866	5.00664	0.000115946	0.00276607	1.31854
GARNL3	1.96468	4.80073	5.00607	0.000116081	0.00276607	1.31741
NFAT5	2.15767	13.1352	5.00594	0.000116114	0.00276607	1.31714
ZDHHC5	1.82491	7.34622	5.00577	0.000116153	0.00276607	1.31681
TBKBP1	1.39373	8.65403	5.00573	0.000116163	0.00276607	1.31673
LOC100129958	1.57203	4.78577	5.00507	0.000116321	0.00276692	1.31542
HSPB1	3.61225	14.8044	5.00387	0.00011661	0.0027697	1.31301
LOC401847	2.08665	7.03014	5.00357	0.000116682	0.0027697	1.31242
FLJ45121	2.01989	6.02251	5.00227	0.000116996	0.00277143	1.30982
ARPC3	3.3861	16.0962	5.00222	0.000117007	0.00277143	1.30972
LOC159110	2.82414	8.09277	5.00175	0.000117121	0.00277143	1.30878
MYBBP1A	2.61661	5.8106	5.00033	0.000117465	0.00277636	1.30594
PPIH	2.33476	11.5785	4.99987	0.000117575	0.00277636	1.30504
SLFN5	2.49601	8.45733	4.99556	0.000118626	0.00279699	1.29642
LOC728353	1.81643	5.30132	4.99527	0.000118695	0.00279699	1.29586
FZR1	1.66993	9.06683	4.99456	0.000118871	0.00279823	1.29442
C1orf183	1.40786	7.50896	4.99303	0.000119245	0.00280403	1.29138
RNF215	4.01464	6.12498	4.99255	0.000119365	0.00280403	1.29041
URB1	1.78706	6.19303	4.99178	0.000119555	0.00280495	1.28887
PRR25	1.96333	6.11169	4.9913	0.000119671	0.00280495	1.28793
GNAL	1.79162	4.69551	4.99047	0.000119879	0.00280495	1.28626
WWC2	2.62803	6.7657	4.99038	0.000119899	0.00280495	1.28609
GSN	2.72322	12.2296	4.9854	0.000121138	0.002831	1.27614
FAM131A	1.60827	4.58317	4.98386	0.000121523	0.00283709	1.27307
CCDC147	2.02931	5.13124	4.9829	0.000121765	0.00283982	1.27114
C11orf2	2.61395	10.0408	4.98079	0.000122297	0.00284928	1.26692
PHACTR3	1.6562	5.21574	4.97933	0.000122666	0.00285296	1.26401
FOXG1	4.21623	5.76743	4.97638	0.000123415	0.00285296	1.25812
IRX5	1.80152	8.05486	4.97629	0.000123439	0.00285296	1.25793
ZNF836	1.41828	6.34004	4.97553	0.000123631	0.00285296	1.25642
ZNF816A	2.0774	8.06972	4.97531	0.000123689	0.00285296	1.25597
LOC100131432	2.56748	5.77499	4.97528	0.000123696	0.00285296	1.25591
VSIG2	2.48902	4.51134	4.97506	0.000123753	0.00285296	1.25547
CPLX1	2.54845	6.99187	4.97489	0.000123795	0.00285296	1.25514
C5orf35	2.01711	7.94496	4.97485	0.000123807	0.00285296	1.25505
MICALL2	1.9346	10.7763	4.97455	0.000123882	0.00285296	1.25446
GNLY	1.78426	5.16753	4.97413	0.000123991	0.00285296	1.25361
FAM161A	1.94665	9.27228	4.974	0.000124023	0.00285296	1.25336
HCCA2	2.03538	6.96705	4.97374	0.000124091	0.00285296	1.25283
TUSC2	1.54394	11.3901	4.97322	0.000124223	0.00285311	1.2518
ABCA10	2.29386	7.45605	4.97235	0.000124447	0.00285534	1.25006
LOC100289509	1.94982	3.89472	4.97033	0.000124967	0.00286437	1.24602
PNPLA2	1.54048	8.02363	4.96944	0.000125198	0.00286487	1.24423
PGAP2	1.66103	9.0344	4.96921	0.000125255	0.00286487	1.24379
LOC286052	2.16583	10.6401	4.96878	0.000125367	0.00286487	1.24293
CCDC12	1.44305	9.71242	4.96784	0.000125611	0.00286685	1.24105
TRPC4AP	2.7712	5.80605	4.96747	0.000125707	0.00286685	1.24031
SORT1	1.73003	10.3852	4.96612	0.000126057	0.00287195	1.23761
RSBN1L	2.10245	6.45198	4.9655	0.00012622	0.00287278	1.23636
FBXW4	1.81392	8.0394	4.96332	0.000126791	0.00287675	1.23199
ZNF284	2.28967	7.64483	4.96321	0.000126819	0.00287675	1.23178
SIGLEC16	1.60319	10.1075	4.96316	0.000126832	0.00287675	1.23169
SETDB1	1.61393	11.5198	4.96289	0.000126903	0.00287675	1.23114
LOC100130600	2.03363	5.00377	4.96095	0.000127413	0.00288487	1.22726
HIATL1	2.15513	9.00803	4.96056	0.000127515	0.00288487	1.22648
TNK1	1.55886	10.4318	4.95951	0.000127791	0.00288732	1.22439
TRNAU1AP	1.72748	8.29314	4.95899	0.000127931	0.00288732	1.22333
C14orf93	1.21693	10.148	4.95864	0.000128021	0.00288732	1.22265
LSP1	1.85755	11.1903	4.95822	0.000128133	0.00288732	1.2218
SEPT5	1.19275	12.5536	4.95714	0.000128419	0.00289051	1.21964
C12orf28	2.65028	6.30162	4.95673	0.000128529	0.00289051	1.21882
LOC100129722	1.83173	9.07311	4.95521	0.000128933	0.00289671	1.21578
ADAM23	2.3232	4.58101	4.95321	0.000129466	0.00290581	1.21179
C1orf212	2.49897	9.53004	4.95262	0.000129624	0.00290647	1.21061
LOC400558	1.55303	10.4725	4.9511	0.000130034	0.00291113	1.20755
WFDC3	1.8588	5.48072	4.9507	0.000130141	0.00291113	1.20675
TPRG1	2.08564	5.3854	4.95042	0.000130217	0.00291113	1.20619
LZTS2	2.52311	6.77572	4.94914	0.000130562	0.00291449	1.20363
INPP5E	2.19614	10.9865	4.94891	0.000130624	0.00291449	1.20317
FARP2	1.57803	4.18553	4.9477	0.000130949	0.00291887	1.20076
PCDHB2	2.75725	7.08289	4.94541	0.000131573	0.00292784	1.19616
TMEM170B	1.70288	8.19677	4.94527	0.00013161	0.00292784	1.19589
PIH1D2	1.84714	7.67513	4.94261	0.000132336	0.0029411	1.19056
BATF3	3.02689	6.15293	4.94054	0.000132905	0.00294869	1.18641
NCF2	2.43032	11.4388	4.94042	0.000132938	0.00294869	1.18617
EIF4EBP2	1.69859	13.356	4.93981	0.000133106	0.00294954	1.18495
CITED2	1.94143	10.6454	4.93816	0.00013356	0.0029567	1.18166
BTBD8	1.73783	4.53741	4.93746	0.000133753	0.0029581	1.18025
LOC100132733	1.6196	4.31624	4.93669	0.000133966	0.00295967	1.17871
VGLL3	1.37845	9.39424	4.93626	0.000134085	0.00295967	1.17785
ATP8A1	2.2017	12.548	4.93531	0.00013435	0.00296127	1.17594
LOC650262	2.53745	5.1849	4.93506	0.000134419	0.00296127	1.17545
MARCKS	3.57056	15.415	4.93327	0.000134918	0.00296768	1.17186
ACR	1.27548	6.73749	4.93277	0.000135057	0.00296768	1.17087
LOC402036	1.56887	8.26147	4.93261	0.000135103	0.00296768	1.17054
CLCN1	2.56702	5.24989	4.93165	0.000135372	0.0029691	1.16861
CDC2L6	2.36551	11.8237	4.93082	0.000135606	0.0029691	1.16694
GCLM	1.39874	10.7902	4.93005	0.000135819	0.0029691	1.16542
CPXM1	2.4156	5.91976	4.92986	0.000135875	0.0029691	1.16502
RANBP3	2.55078	10.9347	4.92952	0.000135969	0.0029691	1.16435
IL17REL	2.32293	5.46821	4.92881	0.000136169	0.0029691	1.16293
SOS1	1.68114	4.41635	4.92809	0.000136374	0.0029691	1.16147
RPS6KB2	2.7557	9.89763	4.92763	0.000136503	0.0029691	1.16056
SAMD9	2.54432	7.37483	4.9271	0.000136653	0.0029691	1.15949
C5orf43	1.52757	5.35457	4.92699	0.000136683	0.0029691	1.15928
LIN54	2.25581	8.56414	4.92678	0.000136742	0.0029691	1.15886
BCORL1	2.67494	6.91082	4.9266	0.000136794	0.0029691	1.15849
LOC731139	1.92614	7.72688	4.92573	0.00013704	0.0029691	1.15675
TMEM144	2.24167	9.47616	4.92553	0.000137097	0.0029691	1.15636
C17orf55	1.95648	4.28198	4.92541	0.000137132	0.0029691	1.15611
SIX2	2.91904	5.36735	4.92415	0.00013749	0.0029702	1.15359
PLD2	2.58907	11.3239	4.92402	0.000137527	0.0029702	1.15332
TLE1	1.44345	8.327	4.92363	0.000137637	0.0029702	1.15255
RNF141	1.60764	12.4669	4.92339	0.000137707	0.0029702	1.15206
EEF2K	1.76982	12.2969	4.9221	0.000138075	0.00297531	1.14947
ABCA9	2.40957	13.5104	4.92081	0.000138443	0.00298041	1.1469
FLJ42627	1.95586	8.82211	4.91979	0.000138736	0.00298116	1.14485
C1orf229	1.29039	7.31376	4.91907	0.000138942	0.00298116	1.14341
LOC284454	3.38121	5.31167	4.9185	0.000139106	0.00298116	1.14227
DPP9	2.25125	11.188	4.91847	0.000139116	0.00298116	1.14221
RNF5	1.96293	9.12425	4.91835	0.000139151	0.00298116	1.14196
ZAR1L	2.10467	4.50942	4.91795	0.000139267	0.00298116	1.14115
MED13L	2.1146	9.84786	4.91531	0.000140029	0.00299464	1.13587
CDK5RAP1	2.48056	10.2529	4.91457	0.000140243	0.0029964	1.13439
CTRL	1.94258	3.88532	4.91277	0.000140768	0.00299846	1.13078
YIF1B	2.05268	6.09582	4.91213	0.000140955	0.00299846	1.12949
JMJD5	1.63428	6.73865	4.91181	0.000141048	0.00299846	1.12886
ENPP4	1.35999	10.6385	4.9112	0.000141228	0.00299846	1.12762
C1orf35	1.27799	9.3614	4.911	0.000141285	0.00299846	1.12723
ZNF673	2.22785	10.1787	4.91067	0.000141381	0.00299846	1.12657
ANKRD54	2.06297	6.48616	4.91045	0.000141446	0.00299846	1.12612
ZFAND3	1.91998	8.3171	4.91035	0.000141475	0.00299846	1.12592
NCRNA00092	1.40547	6.87429	4.90983	0.000141628	0.00299846	1.12488
PHLPP1	2.41653	5.32939	4.90941	0.000141751	0.00299846	1.12404
HISPPD1	2.4839	12.3243	4.90902	0.000141867	0.00299846	1.12325
ZNF561	2.55072	9.88117	4.90881	0.000141927	0.00299846	1.12284
MYH14	2.1048	7.80008	4.90746	0.000142327	0.00300183	1.12012
TTYH2	3.34105	5.05794	4.90737	0.000142351	0.00300183	1.11995
FKSG2	3.9236	5.90111	4.90517	0.000143002	0.00301275	1.11553
WAPAL	1.98133	9.71678	4.90424	0.000143278	0.0030156	1.11367
MEMO1	2.76211	11.3654	4.90382	0.000143404	0.0030156	1.11282
DDX58	1.38343	10.2349	4.9018	0.000144006	0.00302277	1.10876
SETD1A	2.22023	11.1615	4.90145	0.000144111	0.00302277	1.10806
DAB1	2.13972	7.51247	4.90133	0.000144144	0.00302277	1.10783
IQSEC1	2.27438	13.3085	4.90036	0.000144436	0.00302578	1.10588
LRRC20	2.04207	7.18467	4.89979	0.000144605	0.00302578	1.10474
NKX2-3	1.83848	7.21424	4.89952	0.000144688	0.00302578	1.10419
C5	1.70031	8.1909	4.89739	0.000145327	0.00303633	1.09993
PBOV1	2.10952	6.58074	4.8954	0.000145927	0.00304606	1.09594
FOLR4	2.50503	5.15658	4.89389	0.000146387	0.00305091	1.09289
LOC642340	2.19916	5.57964	4.89375	0.000146429	0.00305091	1.09261
CASK	2.31913	8.7187	4.8931	0.000146625	0.0030522	1.09132
NCLN	3.51809	9.72286	4.89185	0.000147006	0.00305537	1.08881
ANKRD13D	1.58794	10.8582	4.89164	0.000147071	0.00305537	1.08838
NAPEPLD	1.22427	10.9765	4.89128	0.000147182	0.00305537	1.08765
ORC3L	1.85237	11.7323	4.89044	0.000147439	0.00305674	1.08596
RFX5	1.54493	10.6468	4.89018	0.000147517	0.00305674	1.08545
KIF26A	1.82485	9.88123	4.88859	0.000148003	0.00306399	1.08227
LY75	1.82939	10.3217	4.88717	0.00014844	0.00307024	1.07941
GTDC1	2.27768	11.0962	4.88307	0.000149708	0.00309365	1.07117
LRRN3	2.3852	6.35068	4.88253	0.000149877	0.00309391	1.07009
VPS26A	2.66092	10.6056	4.88215	0.000149994	0.00309391	1.06933
OR52K2	1.64681	4.92161	4.88113	0.000150312	0.0030971	1.06728
NUDCD2	2.63761	12.2476	4.88078	0.000150421	0.0030971	1.06658
HGFAC	1.65242	5.01577	4.87987	0.000150705	0.00310011	1.06475
SLC25A29	2.14323	9.3813	4.8788	0.00015104	0.00310418	1.06261
C22orf40	1.74817	10.2341	4.87729	0.000151516	0.00310874	1.05956
C20orf27	2.92005	10.8952	4.87695	0.000151621	0.00310874	1.05889
SMTNL2	2.356	4.30892	4.87679	0.000151672	0.00310874	1.05856
LOC339929	1.93985	6.88294	4.87587	0.000151963	0.00311005	1.05671
CDKN2C	1.50705	11.5544	4.87572	0.000152011	0.00311005	1.0564
GJC1	2.11262	11.038	4.87434	0.000152446	0.00311614	1.05364
ATP10D	1.31757	6.89283	4.87113	0.000153465	0.00313185	1.04718
FEZ2	1.78835	11.1496	4.87105	0.000153491	0.00313185	1.04702
TMC7	2.79331	5.99742	4.86739	0.000154662	0.00315291	1.03966
UNC45B	2.17767	4.04993	4.86596	0.000155121	0.00315511	1.0368
ZNF880	2.85809	7.82078	4.86556	0.00015525	0.00315511	1.03599
LOC645676	1.82666	8.03227	4.86499	0.000155432	0.00315511	1.03486
ARL8A	1.68437	13.1869	4.86475	0.00015551	0.00315511	1.03437
C7orf46	1.77301	6.82926	4.86277	0.000156151	0.00315511	1.03039
SLC27A1	2.48778	10.4988	4.86267	0.000156185	0.00315511	1.03018
PDE4D	1.90846	8.32768	4.86244	0.000156258	0.00315511	1.02973
MAP4K2	2.29186	5.09069	4.86244	0.00015626	0.00315511	1.02972
TSPO	3.07901	14.6672	4.86234	0.000156291	0.00315511	1.02953
FLJ42875	1.39676	8.19734	4.86219	0.00015634	0.00315511	1.02922
GALNT3	2.17514	10.5093	4.86215	0.000156353	0.00315511	1.02914
SEC16B	2.05727	7.0626	4.86152	0.000156558	0.00315511	1.02787
COLQ	1.59212	5.50483	4.86134	0.000156617	0.00315511	1.02751
WDR67	1.86281	6.41403	4.86095	0.000156742	0.00315511	1.02673
HNRPDL	1.95042	10.6985	4.8606	0.000156858	0.00315511	1.02602
ATP2B1	2.02204	5.6116	4.85968	0.000157159	0.00315836	1.02417
LOC401480	2.04639	8.42035	4.8569	0.000158067	0.00317381	1.01858
UBE4B	1.78902	12.2366	4.85514	0.000158646	0.00317887	1.01505
WAC	1.60447	12.4628	4.85373	0.00015911	0.00317887	1.01222
C22orf15	2.57533	5.60159	4.85276	0.000159434	0.00317887	1.01025
GAB2	1.51852	10.6845	4.85199	0.00015969	0.00317887	1.0087
DLL1	2.14345	11.0227	4.85178	0.000159757	0.00317887	1.00829
FTSJD2	1.47433	8.99328	4.85166	0.000159799	0.00317887	1.00804
FLJ42094	2.3236	4.05041	4.85083	0.000160073	0.00317887	1.00638
KIR3DL2	1.91564	6.50038	4.85068	0.000160124	0.00317887	1.00607
VPS26B	1.77005	11.3171	4.85051	0.000160182	0.00317887	1.00572
C9orf150	2.38	8.45779	4.85007	0.000160326	0.00317887	1.00485
DES	1.90514	8.99235	4.84975	0.000160433	0.00317887	1.0042
KGFLP2	1.72897	6.45939	4.84946	0.000160529	0.00317887	1.00363
TMEM134	2.35816	7.95527	4.84923	0.000160606	0.00317887	1.00316
MAP3K5	1.39723	11.4236	4.84873	0.000160774	0.00317887	1.00215
LSM2	2.34036	10.7146	4.84857	0.000160827	0.00317887	1.00183
KLHL26	2.27406	4.26438	4.84849	0.000160853	0.00317887	1.00168
LOC100130285	1.79337	4.196	4.84826	0.000160932	0.00317887	1.0012
KLF17	1.91909	11.1903	4.8478	0.000161084	0.00317887	1.00029
ITGB3	2.34397	4.65207	4.84741	0.000161215	0.00317887	0.9995
FLJ45445	1.12307	10.7136	4.8469	0.000161385	0.00317887	0.998479
LOC100130383	2.66044	4.7857	4.84607	0.000161666	0.00317887	0.996797
LOC100129292	2.23123	4.75129	4.84586	0.000161735	0.00317887	0.996385
UBR4	1.53188	12.9677	4.84586	0.000161735	0.00317887	0.996381
TRPM6	1.93172	5.47345	4.8457	0.000161788	0.00317887	0.996066
AKAP9	2.06038	11.5484	4.84539	0.000161893	0.00317887	0.995435
TMEM164	2.50784	9.58605	4.84518	0.000161966	0.00317887	0.995004
NACAD	2.14463	4.38812	4.8438	0.000162429	0.00318522	0.992236
SPTBN1	1.84033	10.9702	4.8431	0.000162665	0.00318708	0.990834
PNKD	2.1515	10.2652	4.84063	0.000163502	0.00320072	0.985863
C8orf67	1.53327	8.98418	4.83862	0.000164188	0.00320783	0.981813
GJA5	2.53677	5.25128	4.83828	0.000164305	0.00320783	0.981123
GTPBP5	2.51916	5.37794	4.83823	0.00016432	0.00320783	0.981033
OSBPL11	2.25417	10.6402	4.83791	0.000164432	0.00320783	0.980377
DKFZp686L14188	2.13348	7.08567	4.8364	0.000164947	0.00320887	0.977351
DPRXP4	1.31216	5.46851	4.83621	0.000165012	0.00320887	0.976968
PARD6B	1.99489	5.61383	4.83617	0.000165029	0.00320887	0.976869
C22orf32	1.15653	6.41749	4.8361	0.000165051	0.00320887	0.976737
ZBTB22	1.80454	8.8774	4.83515	0.000165377	0.00321245	0.97483
HSF1	2.06051	11.1743	4.83458	0.000165574	0.00321352	0.973677
GRID2IP	2.00881	7.53268	4.83383	0.000165833	0.00321378	0.972162
SPESP1	2.75184	5.22583	4.83372	0.000165871	0.00321378	0.971943
PPP1R1C	1.76403	5.27877	4.83157	0.000166614	0.00322543	0.967613
CECR4	1.49778	8.171	4.83009	0.000167126	0.00322793	0.964643
MST1R	1.46156	4.70438	4.83006	0.000167138	0.00322793	0.964577
CCL17	2.09474	5.46805	4.82997	0.00016717	0.00322793	0.964388
NARG1L	1.54112	9.96539	4.82934	0.000167387	0.00322935	0.963136
NFASC	1.8824	7.04459	4.82752	0.000168024	0.00323552	0.959459
PES1	1.8975	5.81777	4.82675	0.000168294	0.00323552	0.957906
KIAA0319L	1.55683	6.66949	4.82638	0.000168423	0.00323552	0.957161
MSH2	2.41735	11.227	4.82628	0.000168457	0.00323552	0.956966
C7orf27	2.51498	12.2255	4.82604	0.000168543	0.00323552	0.956474
FLJ41455	3.46582	9.34088	4.82473	0.000169	0.00323552	0.953853
SMC2	2.12064	8.44822	4.82472	0.000169005	0.00323552	0.953823
SETDB2	1.57952	10.3229	4.82263	0.000169742	0.00323552	0.949609
C19orf69	1.45922	6.45492	4.82259	0.000169755	0.00323552	0.94954
OR6M1	2.06919	3.78419	4.82252	0.000169782	0.00323552	0.949386
METTL9	1.80145	7.7388	4.82211	0.000169927	0.00323552	0.948559
CCDC122	1.58789	5.63781	4.82193	0.00016999	0.00323552	0.948199
CLSTN3	1.52219	9.13468	4.82186	0.000170012	0.00323552	0.948071
RPA4	2.51825	7.86646	4.82156	0.000170119	0.00323552	0.947462
HIP1R	1.52929	11.0384	4.82105	0.000170301	0.00323552	0.946428
C6orf106	2.11302	9.22591	4.82092	0.000170348	0.00323552	0.946165
CST5	3.2694	6.04589	4.82086	0.000170368	0.00323552	0.946046
LOC729609	2.17072	8.09943	4.8208	0.000170389	0.00323552	0.945929
IPO8	1.93552	12.1437	4.82044	0.000170515	0.00323552	0.945213
MDM2	2.11814	7.00706	4.82032	0.000170561	0.00323552	0.944954
PWWP2B	2.11817	7.73405	4.81965	0.000170796	0.00323728	0.943618
ANKAR	1.86647	7.70155	4.81901	0.000171025	0.00323775	0.942324
FLJ25694	1.97787	6.27933	4.81873	0.000171124	0.00323775	0.941766
C15orf58	1.56872	5.65043	4.81838	0.00017125	0.00323775	0.941052
LOC150622	1.57161	6.74137	4.81715	0.000171689	0.00324336	0.93857
ZNF318	2.18421	8.27854	4.81654	0.000171905	0.00324397	0.937355
LEKR1	1.69209	5.6854	4.81626	0.000172008	0.00324397	0.936775
CACNA1A	1.83123	7.49827	4.81394	0.000172838	0.00325545	0.932115
FAM134A	1.87819	7.49037	4.81369	0.000172929	0.00325545	0.931605
PKD2L1	1.86293	6.81087	4.81275	0.000173267	0.00325545	0.929717
RNF139	2.0488	11.7428	4.81258	0.000173329	0.00325545	0.929368
RPS28	2.111	18.0293	4.81204	0.000173524	0.00325545	0.928284
FAM125A	1.5179	5.91058	4.81202	0.000173531	0.00325545	0.928241
ESRRA	2.52348	10.5984	4.81177	0.000173622	0.00325545	0.927736
SFRS6	2.83178	14.7276	4.81136	0.000173771	0.00325555	0.926906
ZMYM4	2.29988	10.6051	4.81095	0.000173917	0.0032556	0.926091
CG012	2.04345	7.14098	4.80985	0.000174319	0.00325627	0.923858
TBK1	1.69548	11.3802	4.80969	0.000174375	0.00325627	0.923548
RDH14	2.08245	11.8812	4.80967	0.000174384	0.00325627	0.923498
LOC399715	3.23351	5.35681	4.80828	0.000174887	0.00325715	0.920708
LOC100133161	1.6627	12.8574	4.80815	0.000174935	0.00325715	0.920446
PDHA1	2.6957	13.0119	4.80767	0.00017511	0.00325715	0.919477
ACVRL1	2.33219	9.7894	4.80763	0.000175124	0.00325715	0.919399
IFT52	2.32134	11.3479	4.80756	0.00017515	0.00325715	0.919256
TNPO2	2.07934	12.8856	4.8062	0.000175647	0.00326239	0.91651
PTK2	2.12866	9.41118	4.80568	0.000175837	0.00326239	0.915464
PIGZ	2.48566	9.28141	4.80561	0.000175863	0.00326239	0.915323
FAM13C	3.63381	6.60352	4.80484	0.000176147	0.00326499	0.91376
RPRD1A	1.86547	10.5138	4.80438	0.000176314	0.00326542	0.912841
IRGM	2.08621	4.81959	4.80331	0.000176708	0.00326945	0.910686
PDS5B	2.58188	7.29355	4.803	0.00017682	0.00326945	0.910068
POU3F1	1.97725	8.12358	4.80089	0.0001776	0.0032801	0.905811
MARK1	3.16581	5.57018	4.80034	0.000177805	0.0032801	0.904691
ELOVL2	3.24036	4.78679	4.79988	0.000177974	0.0032801	0.903774
KIAA1009	1.83279	9.12887	4.79988	0.000177976	0.0032801	0.903765
CARKD	1.7997	10.7722	4.79918	0.000178235	0.00328222	0.902353
LOC100130539	2.54999	4.4705	4.79826	0.000178576	0.00328583	0.900505
MZF1	1.44226	11.6815	4.79596	0.000179436	0.00329595	0.895856
TAGLN	2.84037	8.33798	4.79584	0.000179478	0.00329595	0.895627
MEN1	1.59849	6.88084	4.79561	0.000179565	0.00329595	0.895162
CEP120	1.67369	9.17769	4.79498	0.000179801	0.00329595	0.893889
TMEM120B	2.51023	9.09275	4.79455	0.000179963	0.00329595	0.893018
ADAMTS7	1.70746	7.68935	4.79444	0.000180004	0.00329595	0.892795
C6orf124	1.58682	4.67326	4.79407	0.000180144	0.00329595	0.892045
NUDT16L1	1.67284	8.36262	4.79349	0.00018036	0.00329725	0.890882
PAG1	1.62082	10.1261	4.79206	0.000180897	0.00330127	0.888006
ZC3H14	2.05594	10.7562	4.79139	0.00018115	0.00330127	0.886656
CLN5	2.37281	9.21081	4.7912	0.000181222	0.00330127	0.886271
FAM13AOS	1.85424	7.65809	4.79081	0.00018137	0.00330127	0.885476
LOC100131551	1.27974	8.27975	4.79072	0.000181405	0.00330127	0.885291
TMEM161B	1.95284	11.068	4.79059	0.000181454	0.00330127	0.88503
EHMT1	2.29213	9.70326	4.78937	0.000181915	0.003307	0.882575
C12orf35	1.50934	11.855	4.78834	0.000182305	0.00331143	0.880503
CLEC14A	1.39849	9.25666	4.78769	0.000182554	0.0033133	0.879181
CPNE2	1.91572	7.59913	4.78622	0.000183113	0.00331548	0.87622
C6orf1	1.67053	11.9261	4.786	0.000183197	0.00331548	0.875775
AIF1L	2.67837	9.76791	4.78593	0.000183226	0.00331548	0.875625
OR51I2	1.91231	6.73201	4.78513	0.000183532	0.00331548	0.874007
PCDHB13	1.8592	10.5565	4.78434	0.000183834	0.00331548	0.872419
GRID1	3.0166	6.9537	4.78426	0.000183863	0.00331548	0.872265
LOC145216	2.1869	7.4933	4.78415	0.000183908	0.00331548	0.872029
TRAPPC2	1.85133	6.78228	4.78398	0.000183971	0.00331548	0.871696
THAP9	1.74957	8.60936	4.78393	0.00018399	0.00331548	0.871596
MRPL30	2.26167	11.1662	4.78346	0.000184172	0.00331612	0.87064
KLHL24	2.83256	10.8895	4.78265	0.000184482	0.00331907	0.86901
DNASE1L1	2.00441	8.92006	4.78187	0.000184782	0.00332183	0.867438
LOC100128398	1.45852	6.08988	4.78149	0.000184929	0.00332184	0.86667
FAM156B	1.93985	9.07432	4.78108	0.000185087	0.00332204	0.865844
ELF4	2.30856	11.9383	4.78002	0.000185495	0.00332444	0.863712
ZNF658	1.7418	8.33045	4.77997	0.000185514	0.00332444	0.863612
C16orf67	1.32631	3.7525	4.77875	0.000185988	0.0033303	0.861143
C8orf33	2.41168	5.22722	4.77809	0.000186244	0.00333086	0.859814
TTLL4	1.71902	9.99193	4.77791	0.000186313	0.00333086	0.859453
KIF5C	3.10734	4.96938	4.77391	0.000187877	0.00335606	0.851363
RPUSD2	1.57848	9.62937	4.77327	0.000188124	0.00335606	0.850088
HSD17B11	1.91688	11.0665	4.77317	0.000188167	0.00335606	0.84987
SIRPB1	3.85175	8.85387	4.77253	0.000188418	0.0033579	0.848579
AGRN	2.38094	8.08125	4.77034	0.00018928	0.00337061	0.844162
C8orf55	2.2955	11.1196	4.76974	0.000189517	0.00337219	0.842948
LUC7L3	1.80505	14.5161	4.76906	0.000189786	0.00337241	0.841575
SDCCAG1	2.43591	12.472	4.76887	0.000189861	0.00337241	0.841197
KLRA1	2.13934	6.17036	4.7685	0.000190008	0.00337241	0.840443
CD34	2.10482	8.44139	4.76787	0.000190258	0.00337241	0.839172
CCDC158	2.09293	4.72343	4.76783	0.000190274	0.00337241	0.839094
FLJ42289	1.59079	4.91851	4.76724	0.000190506	0.00337365	0.837914
AK3	2.17877	10.8275	4.7669	0.000190641	0.00337365	0.837227
RNASE13	1.54368	6.61215	4.76361	0.000191956	0.00339427	0.830572
SEMA4G	1.26026	5.49381	4.76245	0.000192423	0.00339987	0.828223
NAPB	1.85843	10.2435	4.7608	0.000193086	0.00340061	0.824891
ULK2	1.98741	8.1536	4.76071	0.000193122	0.00340061	0.824711
KCNT1	2.01007	6.3153	4.76018	0.000193334	0.00340061	0.823649
ABTB1	1.23514	11.0833	4.75999	0.000193411	0.00340061	0.823263
AGBL2	1.72773	6.48972	4.7599	0.000193448	0.00340061	0.823082
ARL6IP5	2.68855	13.0639	4.75987	0.000193461	0.00340061	0.823015
CNIH3	2.19882	7.05623	4.75973	0.000193515	0.00340061	0.822745
RPL11	2.09702	16.4304	4.75876	0.000193907	0.00340442	0.820784
LLGL2	1.62766	9.82925	4.75846	0.000194032	0.00340442	0.820163
TST	1.46689	11.558	4.75668	0.000194752	0.0034144	0.81658
LOC100134387	2.29862	5.13324	4.7554	0.000195272	0.0034184	0.813999
CCDC57	1.61429	8.35745	4.75538	0.000195281	0.0034184	0.813952
LOC145845	2.37796	4.50693	4.75431	0.000195718	0.00342101	0.811788
OASL	1.18715	8.69383	4.75427	0.000195734	0.00342101	0.811708
FAM149B1	2.10794	10.3489	4.75371	0.000195965	0.00342101	0.81057
TREX1	1.62618	8.27336	4.75354	0.000196034	0.00342101	0.810228
FILIP1	2.3265	7.16655	4.75062	0.000197231	0.00343925	0.804338
MRPS9	1.96408	12.0194	4.74951	0.000197691	0.00344462	0.802083
NDUFB5	3.14449	12.7275	4.74819	0.000198235	0.00345126	0.799423
LOC642891	1.51075	6.15448	4.74711	0.000198684	0.00345126	0.797231
LOC100129846	1.68976	8.2992	4.74686	0.000198789	0.00345126	0.796721
GON4L	1.69571	10.5158	4.74672	0.000198847	0.00345126	0.796438
COX19	1.72533	9.38455	4.74657	0.000198909	0.00345126	0.796136
LTC4S	1.90589	5.78883	4.74638	0.000198985	0.00345126	0.795766
YTHDF3	1.78372	12.9175	4.74591	0.000199182	0.00345139	0.794807
PHC3	2.08305	13.4525	4.74563	0.000199298	0.00345139	0.794247
TRIM22	2.1691	12.7385	4.74386	0.000200037	0.00345849	0.790662
ZNF766	1.75724	11.9229	4.7437	0.000200101	0.00345849	0.790353
CDH2	2.3236	10.2475	4.74347	0.000200201	0.00345849	0.789872
SAMD10	1.42725	9.27748	4.74296	0.000200413	0.00345849	0.788845
POM121L12	1.55467	6.39749	4.74282	0.00020047	0.00345849	0.78857
LOC339803	2.86797	5.41574	4.7418	0.000200897	0.00346274	0.78651
PCDHA11	1.4769	8.67903	4.74151	0.000201022	0.00346274	0.785908
SART1	1.53928	6.29407	4.74021	0.000201568	0.00346274	0.783284
ARMC8	1.36984	10.314	4.74017	0.000201584	0.00346274	0.783209
CCDC94	1.67979	10.2997	4.73981	0.000201735	0.00346274	0.782482
FAM98B	1.98818	4.40622	4.73953	0.000201854	0.00346274	0.781913
TOMM7	1.72629	12.9417	4.7391	0.000202036	0.00346274	0.781038
PRRT3	1.40619	8.07471	4.73893	0.000202106	0.00346274	0.780702
FAM46A	3.24137	11.3597	4.73734	0.000202779	0.00346274	0.777487
NCOA7	1.61514	11.3674	4.73705	0.000202902	0.00346274	0.776902
COX4I2	1.51053	7.24981	4.7369	0.000202966	0.00346274	0.776592
FAM170B	1.92461	4.03116	4.7368	0.00020301	0.00346274	0.776384
LRP6	2.4353	11.8449	4.73646	0.000203152	0.00346274	0.775709
ARRDC4	3.04897	10.2875	4.73639	0.000203184	0.00346274	0.775555
LOC390660	2.25846	5.60868	4.73619	0.000203268	0.00346274	0.775154
ANKDD1A	1.41758	6.1295	4.73618	0.000203271	0.00346274	0.775141
ZNF256	1.43391	9.1734	4.73608	0.000203313	0.00346274	0.77494
C17orf56	1.23307	12.2671	4.73422	0.000204106	0.00347363	0.771174
NIPA1	1.34923	11.4727	4.73339	0.000204461	0.00347707	0.76949
BPNT1	2.18223	5.6732	4.73231	0.000204924	0.00347989	0.767303
C1orf66	1.42431	11.4904	4.73228	0.000204934	0.00347989	0.767256
TCP10L	1.50769	5.19044	4.73036	0.000205758	0.00348441	0.763371
STX1B	1.53481	3.77713	4.73029	0.00020579	0.00348441	0.763222
OR2H1	1.80339	7.71992	4.73018	0.000205834	0.00348441	0.763012
ADAP1	1.49804	8.29222	4.72976	0.000206016	0.00348441	0.762161
PSTK	2.08868	8.08057	4.7294	0.00020617	0.00348441	0.761436
ZCCHC2	2.07743	8.97909	4.72924	0.000206239	0.00348441	0.761112
PTCD2	2.23181	4.4365	4.72916	0.000206276	0.00348441	0.760936
ZNF782	1.34449	6.70064	4.7283	0.000206647	0.00348586	0.759198
ASCC2	1.65764	4.5995	4.7274	0.000207036	0.00348586	0.757378
LOC729218	1.78904	6.59109	4.72718	0.000207133	0.00348586	0.756928
TAZ	1.84664	6.25702	4.72714	0.000207149	0.00348586	0.75685
CUL5	2.51603	10.9466	4.72682	0.000207286	0.00348586	0.756209
HLA-DQB2	1.2836	7.09949	4.72659	0.000207385	0.00348586	0.755751
ARHGAP29	2.99383	6.87404	4.72647	0.000207439	0.00348586	0.755498
CYP4B1	1.56371	6.27862	4.7251	0.000208032	0.00349219	0.752733
LOC649305	1.94947	7.13792	4.72472	0.0002082	0.00349219	0.751954
LOC257396	2.22315	4.58843	4.72353	0.000208719	0.00349219	0.749545
ENPEP	2.22073	9.27771	4.72288	0.000209	0.00349219	0.748239
GRN	1.93789	18.0139	4.72284	0.00020902	0.00349219	0.74815
TBC1D10A	1.87261	8.96099	4.72259	0.000209128	0.00349219	0.747649
PRPH	2.07799	5.59242	4.72237	0.000209223	0.00349219	0.747208
ITGB1BP1	2.56501	10.6363	4.72217	0.000209313	0.00349219	0.746795
CABIN1	1.31909	10.0767	4.72216	0.000209314	0.00349219	0.746787
PGCP	2.26663	11.0844	4.72207	0.000209356	0.00349219	0.746595
LOC389641	2.98859	6.5179	4.72092	0.000209861	0.00349805	0.744261
GOPC	2.1174	12.8608	4.71954	0.000210464	0.00350551	0.741486
B3GNT7	1.77577	7.89052	4.7178	0.000211234	0.00350616	0.737952
USP36	2.00989	9.41063	4.71768	0.000211286	0.00350616	0.737713
CNOT2	2.14747	9.9597	4.71705	0.000211565	0.00350616	0.736435
AGBL4	1.50154	5.41974	4.71656	0.000211781	0.00350616	0.735448
ZNF429	2.39537	13.1644	4.71653	0.000211794	0.00350616	0.735391
KLHDC1	1.76131	8.95543	4.71618	0.000211948	0.00350616	0.734684
LRRC26	2.30814	9.67141	4.71617	0.000211954	0.00350616	0.734659
B3GNT9	2.22061	5.24511	4.71594	0.000212058	0.00350616	0.734184
DDX19A	2.12164	11.5212	4.71571	0.000212157	0.00350616	0.733733
LOC100131700	1.7226	4.95551	4.71551	0.000212248	0.00350616	0.733316
HMHB1	1.33363	5.87031	4.71532	0.00021233	0.00350616	0.732945
C11orf61	1.8075	9.41904	4.71526	0.000212359	0.00350616	0.732812
ZNF32	1.90815	6.11985	4.71424	0.000212812	0.00351109	0.730747
TBP	1.97499	9.81912	4.71276	0.000213472	0.0035189	0.727754
ACSF3	1.91347	6.6481	4.71248	0.000213596	0.0035189	0.727189
TIA1	1.79938	10.8814	4.71075	0.000214371	0.00352712	0.723682
LOC285147	1.48437	10.1724	4.71067	0.000214406	0.00352712	0.723526
TBC1D22A	2.016	4.58387	4.71017	0.00021463	0.00352825	0.722514
FAM179B	2.00292	11.7077	4.70962	0.000214878	0.00352976	0.721398
CSRP2BP	1.79941	10.8294	4.70914	0.000215092	0.00353072	0.720434
TMEM182	2.58445	6.76497	4.70857	0.00021535	0.00353176	0.719276
TMIE	1.92333	5.2984	4.70822	0.000215509	0.00353176	0.718561
LOC729175	1.63673	6.99016	4.70797	0.000215623	0.00353176	0.718048
LOC100132338	1.62567	6.88753	4.70632	0.000216368	0.00354141	0.71471
FCHO2	2.19221	10.7356	4.70578	0.000216613	0.00354182	0.713617
ARHGEF10L	2.31678	10.3325	4.70555	0.000216715	0.00354182	0.713161
MAP2K4	1.99992	11.3645	4.70496	0.000216983	0.00354182	0.711962
ZNF445	1.54979	8.89002	4.70488	0.000217018	0.00354182	0.711808
NUDT1	2.09052	9.12959	4.704	0.000217421	0.00354583	0.710013
DPF2	1.44244	10.4201	4.70338	0.000217702	0.00354787	0.708762
PHKA2	1.81494	8.85934	4.70271	0.000218008	0.00355031	0.707402
MYOZ2	1.74955	5.98488	4.7011	0.000218741	0.00355907	0.704154
JARID2	2.11292	10.2183	4.70084	0.00021886	0.00355907	0.703627
LOC100294232	1.70422	7.7437	4.69901	0.000219701	0.00356967	0.699917
MMP3	-5.88243	4.92434	-4.69874	0.000219827	0.00356967	0.699362
ZNF85	1.77481	11.5116	4.69591	0.00022113	0.00358718	0.69364
UBR7	1.75729	10.6947	4.69572	0.000221222	0.00358718	0.69324
RNF213	1.28916	9.55329	4.6947	0.000221695	0.00359042	0.691174
KITLG	1.6107	13.616	4.6946	0.000221738	0.00359042	0.690984
SPAG9	2.82687	10.4364	4.69282	0.000222568	0.0035957	0.687369
KIAA1683	1.30042	7.34346	4.69243	0.000222747	0.0035957	0.68659
LASS3	2.59928	8.18926	4.69226	0.00022283	0.0035957	0.68623
DRD4	1.57129	7.92918	4.69169	0.000223095	0.0035957	0.685082
DMKN	1.55014	6.25675	4.69163	0.000223122	0.0035957	0.684962
C2orf3	1.81761	10.2406	4.6915	0.000223183	0.0035957	0.6847
TM6SF1	1.64677	7.50878	4.69134	0.000223259	0.0035957	0.684369
RFXANK	2.18784	8.82563	4.69115	0.000223349	0.0035957	0.683981
IGBP1	1.83784	11.1248	4.69084	0.000223492	0.0035957	0.683361
FIGNL2	1.6442	7.88513	4.69004	0.000223865	0.00359853	0.681746
PSORS1C1	1.68401	7.08148	4.68979	0.000223985	0.00359853	0.681226
CARD10	2.17079	9.11971	4.68936	0.000224184	0.00359917	0.680368
GPR152	1.52562	6.70862	4.68814	0.000224758	0.00360583	0.677894
SPAG1	1.75132	3.59557	4.68744	0.000225087	0.00360856	0.676477
DNAJC21	1.5996	9.01175	4.68589	0.000225821	0.00361593	0.673328
KIAA1012	2.55819	4.86478	4.68527	0.000226116	0.00361593	0.672064
DUSP8	2.34032	7.86332	4.68522	0.000226136	0.00361593	0.67198
VLDLR	2.31333	6.58163	4.68512	0.000226185	0.00361593	0.671768
IP6K1	1.99691	11.707	4.68383	0.000226797	0.00362315	0.669155
RHOBTB1	2.86582	12.4972	4.68285	0.000227265	0.00362807	0.66716
ZFP36L2	2.99662	8.93135	4.68183	0.000227748	0.00363255	0.665106
HSPB2	2.69881	10.2273	4.68159	0.000227866	0.00363255	0.664605
LOC731275	1.29268	5.8479	4.68065	0.000228312	0.00363711	0.662711
BATF2	1.62387	5.87496	4.67912	0.000229047	0.00364281	0.659602
DCLRE1C	1.22614	8.91958	4.67898	0.000229114	0.00364281	0.659318
TIGD2	1.89447	9.36347	4.6789	0.000229152	0.00364281	0.659157
NUBPL	1.95803	10.7521	4.67795	0.000229607	0.00364749	0.657235
PHF12	2.28642	8.75782	4.67699	0.000230068	0.0036484	0.655297
HAR1A	1.52057	5.25889	4.6768	0.000230161	0.0036484	0.654904
LOC339666	2.29376	6.02599	4.67664	0.000230237	0.0036484	0.654584
C16orf71	1.57633	7.19768	4.67631	0.000230399	0.0036484	0.653905
CCL23	1.83046	8.71177	4.67616	0.000230469	0.0036484	0.653609
CCND1	2.35886	7.71525	4.67472	0.000231168	0.00365271	0.650679
GOLGA8A	1.99902	9.43821	4.67462	0.000231215	0.00365271	0.650485
TMCC3	1.558	7.84935	4.67444	0.000231304	0.00365271	0.650111
ADAMTS13	2.3106	7.54415	4.67389	0.000231569	0.00365271	0.649005
C12orf65	1.27377	6.12857	4.67386	0.000231584	0.00365271	0.648941
PLEKHA2	1.89547	13.449	4.67345	0.000231781	0.00365271	0.648117
TMEM63B	2.16514	6.39268	4.67259	0.000232198	0.00365271	0.646376
AKAP11	2.49883	10.7091	4.67215	0.000232414	0.00365271	0.645477
FLJ38109	1.44739	8.90821	4.67207	0.000232452	0.00365271	0.645321
CD37	1.88697	6.85465	4.67198	0.000232497	0.00365271	0.645132
TMEM82	2.9271	10.6941	4.67195	0.000232514	0.00365271	0.645063
MMP15	2.3249	7.0409	4.67156	0.0002327	0.00365311	0.644287
LAGE3	1.49395	11.2639	4.6705	0.000233218	0.0036587	0.642136
HSD17B14	2.36504	4.037	4.66817	0.000234362	0.00366729	0.637402
POLD4	2.1153	10.3461	4.66812	0.000234386	0.00366729	0.6373
MRVI1	2.063	11.0811	4.66806	0.000234417	0.00366729	0.637174
LOC100216546	1.70593	10.4574	4.66796	0.000234464	0.00366729	0.63698
VAX2	3.78851	5.52466	4.66761	0.000234637	0.00366729	0.636267
DNLZ	2.17162	8.54612	4.66726	0.000234811	0.00366729	0.63555
INPP5B	3.02729	5.02294	4.66708	0.000234898	0.00366729	0.635189
TRIM14	2.27524	7.92034	4.66585	0.000235501	0.00367154	0.632708
DHRS4L2	2.01395	13.1726	4.6656	0.000235627	0.00367154	0.632193
HACL1	1.69291	11.789	4.66554	0.000235656	0.00367154	0.632071
NUDT10	1.67646	7.0502	4.66348	0.000236679	0.00368494	0.627883
CTNNBIP1	1.35173	10.9462	4.66277	0.000237031	0.00368789	0.626442
ZNF446	1.62078	11.6837	4.66197	0.000237426	0.00369149	0.624834
SCARNA9	1.50196	11.1618	4.66105	0.000237887	0.00369614	0.622953
GAPVD1	1.83394	8.29575	4.66059	0.000238116	0.00369716	0.622024
AGTPBP1	1.54194	10.9731	4.65955	0.000238635	0.00370031	0.619916
RNF220	1.6573	11.7295	4.65953	0.000238645	0.00370031	0.619875
ZBTB33	2.07996	8.30843	4.6576	0.000239611	0.00370771	0.615966
TTPAL	1.70812	10.0931	4.65754	0.00023964	0.00370771	0.615849
SLC1A7	1.73264	7.23249	4.65743	0.000239699	0.00370771	0.615613
FBXO17	1.96556	5.5136	4.6567	0.000240066	0.00370771	0.614132
RPS6KA3	1.75241	11.818	4.65659	0.000240118	0.00370771	0.61392
PAX9	1.98609	6.70362	4.65649	0.000240173	0.00370771	0.613701
C3orf65	1.4376	4.10217	4.65609	0.00024037	0.00370771	0.612907
MBOAT1	1.75407	11.4483	4.65597	0.000240431	0.00370771	0.612662
GGT7	1.49027	4.67645	4.65485	0.000240997	0.00371392	0.610384
RABIF	2.51247	4.37758	4.65414	0.000241358	0.00371465	0.608936
LOC100129269	1.1497	7.31952	4.65394	0.000241457	0.00371465	0.608542
PTPRN2	1.88052	9.01453	4.65379	0.000241537	0.00371465	0.608222
PCDHA7	1.82978	5.41108	4.65345	0.000241708	0.00371476	0.607537
EEPD1	1.77025	8.94357	4.65254	0.000242167	0.00371829	0.6057
ZBTB3	1.27014	8.25915	4.65218	0.000242349	0.00371829	0.604974
ABCA3	1.65986	6.44208	4.65202	0.000242434	0.00371829	0.604632
C6orf35	2.22544	8.32539	4.6517	0.000242593	0.00371829	0.603997
SERGEF	1.74431	9.40367	4.6511	0.000242902	0.00371882	0.602766
DPY19L2P3	1.24738	8.77479	4.65099	0.000242956	0.00371882	0.602551
FLJ35776	1.72066	9.59219	4.65059	0.000243161	0.00371944	0.601736
LOC284600	1.88664	17.5643	4.65001	0.000243454	0.00372062	0.600569
SPATA7	1.92568	9.26227	4.6498	0.000243566	0.00372062	0.600125
OR4C15	1.98274	5.11051	4.64921	0.000243864	0.00372266	0.598942
ARNT2	1.43946	6.67335	4.64862	0.00024417	0.00372482	0.59773
KRIT1	1.97969	7.39239	4.64745	0.000244766	0.0037314	0.59537
SAP130	1.7743	11.4448	4.64626	0.000245377	0.00373709	0.592956
APOBEC3F	1.84995	6.23041	4.646	0.000245513	0.00373709	0.592422
MFSD6	1.62776	9.89454	4.64577	0.000245634	0.00373709	0.591945
EN2	2.06503	9.94742	4.64484	0.000246112	0.00373851	0.590063
SP4	1.49072	9.67615	4.64479	0.000246139	0.00373851	0.589958
CCM2	2.20841	9.61461	4.6443	0.000246392	0.00373851	0.588961
RBM39	2.15682	13.5459	4.64408	0.000246506	0.00373851	0.588514
FAM159B	2.70133	5.0222	4.64399	0.000246552	0.00373851	0.588336
CDRT3	1.89451	6.30347	4.64354	0.000246785	0.00373955	0.587419
DDX5	2.71182	14.9667	4.64292	0.000247107	0.00374193	0.586159
CYP26A1	1.98045	8.53576	4.64156	0.000247809	0.00374851	0.583412
MED17	2.36376	8.92135	4.64084	0.000248187	0.00374851	0.581939
MSX2	2.12261	5.81789	4.64075	0.000248235	0.00374851	0.581752
RICTOR	2.05435	11.7035	4.64058	0.00024832	0.00374851	0.581421
ERCC2	1.51688	8.66461	4.64049	0.000248368	0.00374851	0.581233
LOC644285	2.41837	11.3915	4.63832	0.000249503	0.00376148	0.576821
SKAP2	1.62443	13.5752	4.63821	0.00024956	0.00376148	0.576601
C22orf34	1.35977	5.37482	4.63677	0.000250313	0.00376253	0.573684
C10orf35	1.46988	5.9316	4.63632	0.000250552	0.00376253	0.572763
LOC285638	1.73129	3.68886	4.63601	0.000250712	0.00376253	0.572145
KAL1	2.79594	5.45717	4.63597	0.000250737	0.00376253	0.572046
TTLL3	1.86994	7.71895	4.63584	0.000250805	0.00376253	0.571783
RBM14	1.85123	11.1128	4.63547	0.000250999	0.00376253	0.571035
NUDT4	1.7566	9.95139	4.63519	0.000251144	0.00376253	0.570476
STON1-GTF2A1L	3.11092	6.87018	4.63507	0.00025121	0.00376253	0.570225
SIK2	2.08851	7.25345	4.63476	0.000251374	0.00376253	0.569591
TECTA	1.41168	4.46086	4.63456	0.000251476	0.00376253	0.569201
CCDC50	1.7076	8.79653	4.63407	0.000251736	0.00376253	0.568201
SCARNA17	1.95433	8.06688	4.63407	0.000251736	0.00376253	0.5682
DCAF12L2	2.00987	4.84796	4.63398	0.000251787	0.00376253	0.568004
TUBGCP6	1.80359	7.17162	4.63349	0.000252045	0.0037634	0.567014
DGKQ	1.27736	11.4433	4.63324	0.000252177	0.0037634	0.566505
THOC5	3.72533	5.35435	4.63204	0.00025281	0.00376862	0.564079
SLC44A2	3.4314	9.95274	4.63195	0.00025286	0.00376862	0.56389
SIGIRR	1.62399	9.04874	4.63156	0.000253066	0.00376923	0.563099
LAD1	1.31319	6.27266	4.63109	0.000253319	0.0037705	0.562136
GEN1	2.12655	5.36634	4.63051	0.000253624	0.00377125	0.560968
ABCD4	2.47816	11.1201	4.63037	0.000253701	0.00377125	0.560675
HAR1B	2.7064	4.74649	4.62817	0.000254872	0.00378617	0.556219
ENTPD8	2.46361	5.30986	4.62688	0.000255564	0.00379397	0.553595
ZNF292	2.18604	9.22668	4.62653	0.000255754	0.0037943	0.552877
LOC644990	1.40302	7.41588	4.62599	0.000256043	0.0037961	0.551784
FBXO15	1.22707	6.4875	4.62523	0.000256455	0.00379639	0.55023
LOC100130238	1.55196	5.14523	4.62505	0.00025655	0.00379639	0.549872
BRP44L	1.86434	13.8246	4.62475	0.000256713	0.00379639	0.549258
ORMDL3	2.49464	10.1781	4.62424	0.000256988	0.00379639	0.548219
FBXW7	1.39125	11.5666	4.62396	0.000257139	0.00379639	0.54765
MIER1	1.8698	10.2228	4.62388	0.00025718	0.00379639	0.547498
SLCO3A1	1.55945	8.78531	4.62378	0.000257235	0.00379639	0.547292
TERF1	2.22915	8.99048	4.62222	0.000258076	0.0038047	0.544133
OXTR	3.33025	6.04299	4.62211	0.00025814	0.0038047	0.543892
USP24	1.34464	10.5429	4.62181	0.000258301	0.0038047	0.543288
PBRM1	2.31904	11.8438	4.62106	0.000258707	0.00380614	0.541771
PANK1	3.21498	7.95202	4.62073	0.000258886	0.00380614	0.5411
LOC100233209	1.51632	5.98802	4.62045	0.000259039	0.00380614	0.540527
EIF1AD	2.30002	9.83134	4.62031	0.000259116	0.00380614	0.540239
MTO1	1.77961	9.37532	4.62008	0.000259239	0.00380614	0.539783
C16orf7	1.08846	9.34364	4.61958	0.000259512	0.00380768	0.538765
C12orf26	2.03209	10.167	4.61797	0.000260391	0.00381812	0.53549
ANKRD31	2.07324	5.69702	4.61726	0.000260782	0.00381974	0.534038
MTMR10	2.15943	10.1468	4.61715	0.000260839	0.00381974	0.533829
ALKBH7	2.4623	8.55214	4.61638	0.000261265	0.00382351	0.53225
KIAA1244	1.23708	6.10713	4.61604	0.000261449	0.00382373	0.531568
MFSD10	1.75181	3.86066	4.61544	0.000261781	0.00382414	0.530339
OGFOD2	1.25175	8.70834	4.61538	0.000261814	0.00382414	0.530219
C7orf55	3.21344	10.4612	4.61497	0.00026204	0.00382497	0.529384
FTH1	2.41151	17.4132	4.61405	0.000262546	0.00382797	0.527516
TEX264	1.79627	4.87285	4.61383	0.000262664	0.00382797	0.527082
KIAA1614	1.66567	5.40511	4.61334	0.000262937	0.00382797	0.526078
POLH	1.95839	8.26685	4.61318	0.000263027	0.00382797	0.525745
ZNF28	1.58527	8.47473	4.61306	0.00026309	0.00382797	0.525515
SEPT13	3.33192	6.64813	4.61255	0.000263375	0.00382967	0.524466
C17orf50	1.60373	5.5902	4.61209	0.000263631	0.00383092	0.523528
RASL12	2.61356	5.74957	4.61085	0.000264317	0.00383843	0.521013
JAZF1	1.48294	11.718	4.61007	0.000264748	0.00384224	0.519435
LOC100132614	1.59025	10.4172	4.60881	0.000265454	0.00385001	0.516859
LOXL3	1.97674	8.44306	4.60765	0.000266097	0.00385118	0.514517
TLR5	1.23416	5.7566	4.6075	0.000266185	0.00385118	0.514197
BRD7P3	1.92077	4.03657	4.60746	0.000266207	0.00385118	0.514117
TIMP2	3.34592	16.0528	4.60745	0.000266214	0.00385118	0.514094
DNAJB1	2.00633	10.5369	4.60656	0.000266711	0.00385446	0.512287
BTBD3	2.41052	9.30394	4.60643	0.000266781	0.00385446	0.512035
PRKXP1	1.2053	11.0243	4.60502	0.000267576	0.0038627	0.509156
SPINK7	1.24792	7.7178	4.60481	0.000267692	0.0038627	0.508736
FLJ39632	2.87629	6.16609	4.60414	0.00026807	0.0038657	0.507371
TRIM25	1.62033	12.1756	4.60361	0.00026837	0.00386632	0.506286
ZNF354A	2.09171	7.24543	4.603	0.000268712	0.00386632	0.505055
TOP3B	1.7593	7.64539	4.60287	0.000268785	0.00386632	0.504794
PPA2	2.46112	12.4491	4.60285	0.000268795	0.00386632	0.504756
LOC643551	2.70856	7.06963	4.60243	0.000269033	0.00386728	0.503902
ZNF280D	1.96064	9.05335	4.60162	0.000269495	0.00387006	0.50224
EXOC3L	2.88405	4.75518	4.60149	0.000269567	0.00387006	0.501982
CARD14	1.81607	4.75423	4.60076	0.000269983	0.00387164	0.500491
DDX11	1.70812	8.60634	4.60069	0.000270019	0.00387164	0.500362
LOC151009	1.38928	7.28734	4.60011	0.000270347	0.00387389	0.499187
WTIP	2.72723	11.5135	4.5987	0.000271152	0.00388298	0.496309
NKAPL	2.15654	7.10052	4.59778	0.000271676	0.00388802	0.494441
C6orf58	1.63723	4.08431	4.59729	0.000271958	0.00388959	0.49344
LOC100133308	1.49532	3.44136	4.59637	0.000272485	0.00389468	0.491566
STAT2	2.11265	14.5593	4.59551	0.000272977	0.00389551	0.48982
RPH3AL	1.43358	7.58932	4.59541	0.000273036	0.00389551	0.48961
CHMP6	2.45764	5.569	4.5952	0.000273157	0.00389551	0.489182
HCN3	1.501	7.87071	4.59502	0.00027326	0.00389551	0.488819
FREM3	1.91295	4.25965	4.59467	0.000273457	0.00389551	0.488122
LBX1	2.13801	8.20199	4.59417	0.000273745	0.00389551	0.4871
LOH12CR2	1.49961	7.03367	4.59417	0.000273746	0.00389551	0.487098
USP18	1.67692	7.25603	4.59324	0.000274283	0.00389848	0.485201
CLDN19	1.5101	6.64624	4.59321	0.000274298	0.00389848	0.485148
ZNF277	2.14612	11.1279	4.59195	0.000275027	0.00390447	0.482582
RENBP	1.70278	4.72675	4.59112	0.000275507	0.00390447	0.480895
CDCP2	1.50989	8.18825	4.59108	0.000275529	0.00390447	0.480816
LOC100128822	1.9946	8.88718	4.59108	0.000275533	0.00390447	0.480804
MAML1	1.52383	7.36659	4.59083	0.000275678	0.00390447	0.480294
CECR7	1.68919	5.61008	4.5905	0.000275868	0.00390447	0.479628
SH3BGR	1.57169	6.89636	4.5904	0.000275926	0.00390447	0.479424
NCRNA00176	1.92884	8.1252	4.58991	0.000276212	0.00390608	0.478422
C7orf41	1.4267	10.9615	4.58904	0.000276716	0.00390963	0.476657
DIDO1	1.81783	9.35812	4.58888	0.000276808	0.00390963	0.476336
RAB38	1.43329	7.32714	4.58701	0.000277899	0.00391838	0.47253
NFXL1	2.09272	9.94994	4.58695	0.000277934	0.00391838	0.472407
RBMS2	1.66526	9.70574	4.58693	0.000277946	0.00391838	0.472367
LOC642350	1.31153	6.83375	4.58641	0.000278251	0.00392025	0.471305
KLRAQ1	1.23147	7.18213	4.58557	0.000278743	0.00392306	0.469597
RNF138	1.93692	11.301	4.58548	0.000278797	0.00392306	0.46941
ARAP3	2.54225	11.45	4.58511	0.000279013	0.00392366	0.46866
PAN3	1.57327	8.27028	4.58399	0.000279667	0.00393043	0.466394
C5orf40	1.40447	5.66154	4.57913	0.000282546	0.00396446	0.456485
CAP2	2.25351	5.38441	4.57911	0.000282558	0.00396446	0.456445
UBE2Q2	2.57656	12.4352	4.57871	0.000282793	0.00396446	0.455641
TRIM65	2.06546	12.3731	4.57815	0.000283124	0.00396446	0.454508
SPRR2D	1.59086	6.41712	4.57762	0.000283444	0.00396446	0.453415
PALM3	1.57563	4.3087	4.57756	0.000283478	0.00396446	0.4533
HCRTR1	1.86318	4.05562	4.5775	0.000283516	0.00396446	0.45317
CCL27	1.93047	4.24921	4.57733	0.000283618	0.00396446	0.452823
SPACA3	1.99446	5.52731	4.57725	0.000283663	0.00396446	0.45267
BOLA1	1.42073	5.8617	4.57649	0.000284117	0.00396492	0.451121
CHD6	1.65649	10.9981	4.57641	0.000284163	0.00396492	0.450964
SNAPC4	1.96287	10.0362	4.5763	0.000284234	0.00396492	0.450724
TRAPPC5	2.55755	8.82907	4.57587	0.000284488	0.00396492	0.449861
PRDXDD1P	1.45395	6.55847	4.57531	0.000284823	0.00396492	0.448721
E2F3	2.26559	10.954	4.57503	0.000284993	0.00396492	0.448145
C17orf59	1.11982	6.18304	4.57491	0.000285061	0.00396492	0.447912
PRIMA1	1.64538	5.34274	4.57486	0.000285095	0.00396492	0.447797
LOC400662	1.69378	6.97093	4.57438	0.000285379	0.00396643	0.446835
MICB	1.44735	10.0301	4.57393	0.000285652	0.0039678	0.445909
PSMB10	1.49467	11.9765	4.57265	0.000286423	0.00397607	0.443303
BIRC6	2.38293	8.2867	4.57233	0.000286613	0.00397627	0.44266
PEBP4	1.67575	8.64444	4.57081	0.000287535	0.0039829	0.439551
ELL3	1.58181	5.87388	4.57009	0.000287967	0.0039829	0.438099
ADCY6	3.22275	5.66637	4.57004	0.000287999	0.0039829	0.437994
KRTAP9L2	1.61581	6.68964	4.57003	0.000288004	0.0039829	0.437975
RNF122	2.96607	5.91674	4.56986	0.000288108	0.0039829	0.437627
DSCC1	2.04302	7.566	4.569	0.000288631	0.0039829	0.435873
LOC100129702	1.9089	5.21547	4.56857	0.000288892	0.0039829	0.434999
SLC30A2	2.13114	4.56976	4.56853	0.000288917	0.0039829	0.434915
ZNF502	2.42404	7.58979	4.56846	0.000288961	0.0039829	0.434766
WDR24	1.88735	8.09936	4.56808	0.00028919	0.0039829	0.434
NHEDC1	1.6609	4.63611	4.56789	0.000289304	0.0039829	0.433619
ZNF846	1.7332	3.97929	4.56785	0.000289331	0.0039829	0.433529
TNFRSF14	1.67238	13.756	4.56778	0.000289375	0.0039829	0.433383
ATP6V0E2	1.89603	4.49132	4.56675	0.000289999	0.00398368	0.431299
IL13RA2	2.66025	6.57827	4.56669	0.000290039	0.00398368	0.431165
OTUD3	2.08328	9.37322	4.56664	0.000290068	0.00398368	0.431066
OR10H2	1.6238	6.58465	4.56653	0.000290134	0.00398368	0.430848
CLDN5	3.07891	8.59164	4.56496	0.000291097	0.00399259	0.427641
HMG20B	2.49117	10.6794	4.56481	0.00029119	0.00399259	0.427332
OR10G4	2.33456	6.07124	4.56461	0.000291312	0.00399259	0.426928
CMKLR1	1.40477	6.82337	4.56408	0.000291635	0.00399328	0.425855
OS9	2.3716	11.0422	4.56391	0.000291742	0.00399328	0.425502
TESK1	2.12649	11.2045	4.56367	0.00029189	0.00399328	0.425009
NUDT8	1.61085	8.5626	4.56323	0.000292159	0.00399455	0.424118
LOC100129361	1.49936	7.24227	4.56271	0.00029248	0.0039948	0.423058
RNF208	1.24178	7.49592	4.56258	0.000292561	0.0039948	0.42279
C6orf226	2.10407	9.45048	4.56228	0.000292745	0.0039948	0.422179
MICAL3	1.78789	8.92493	4.56205	0.000292882	0.0039948	0.421727
RPL17	3.58981	14.5463	4.56176	0.000293067	0.00399491	0.421118
LOC100287593	3.42497	10.3546	4.56079	0.000293663	0.00399732	0.419152
FAM113A	1.7941	4.33175	4.56072	0.000293703	0.00399732	0.419019
H1FNT	1.63249	6.02557	4.56061	0.000293773	0.00399732	0.41879
HSF4	1.69245	6.91153	4.5593	0.000294585	0.00400465	0.41612
DECR2	2.07661	8.72861	4.55897	0.000294789	0.00400465	0.415448
CEP250	1.62599	5.72515	4.55884	0.000294872	0.00400465	0.415176
FAM38A	2.62112	9.54073	4.55847	0.0002951	0.00400465	0.41443
RUSC1	1.73664	6.92656	4.55832	0.000295195	0.00400465	0.414119
SMCHD1	2.01164	7.48251	4.55792	0.000295445	0.00400564	0.4133
PRPF40A	2.21799	9.90806	4.55677	0.000296161	0.00401068	0.410958
Magmas	2.09604	9.3908	4.55675	0.00029617	0.00401068	0.410928
EIF2S1	2.87091	7.29992	4.55564	0.000296864	0.00401699	0.408664
ZZEF1	1.50215	12.8511	4.55544	0.000296991	0.00401699	0.408251
ORAI3	2.49795	4.99033	4.55514	0.000297176	0.0040171	0.407649
CDC34	2.6354	8.15768	4.55484	0.000297364	0.00401718	0.407035
LOC100133337	1.34243	4.96549	4.55457	0.000297536	0.00401718	0.406477
LOC388564	1.59304	15.7131	4.55377	0.000298036	0.00402128	0.404851
HMX1	1.77843	8.61387	4.55342	0.000298256	0.00402128	0.404138
LACE1	2.16239	6.66794	4.55323	0.000298372	0.00402128	0.403762
TTC4	1.48674	7.08935	4.5526	0.00029877	0.00402426	0.402472
SREBF2	2.94168	7.81475	4.55199	0.000299156	0.00402706	0.401223
DDX28	1.71739	9.96027	4.55129	0.000299598	0.00402892	0.399794
MBLAC2	2.02684	9.94197	4.55096	0.000299805	0.00402892	0.399126
MKL2	2.308	13.4554	4.55092	0.000299828	0.00402892	0.399054
TUBA3C	1.87202	5.21133	4.54978	0.000300549	0.00403488	0.39673
SLC14A2	1.59872	6.50762	4.54955	0.000300699	0.00403488	0.396248
TMUB1	1.5812	11.5179	4.54907	0.000301003	0.00403488	0.395268
MAP3K7IP3	1.90956	9.21678	4.5489	0.000301106	0.00403488	0.39494
TRIM33	1.72836	12.0517	4.54882	0.000301161	0.00403488	0.394761
FANCC	1.75305	8.59044	4.54767	0.000301891	0.00404227	0.39242
LRRC33	1.33338	7.54409	4.54736	0.000302086	0.0040425	0.391795
SNORA62	2.32199	5.00849	4.54661	0.000302568	0.00404472	0.390254
EPN2	1.2478	9.84988	4.54654	0.000302609	0.00404472	0.390122
ACBD7	3.61924	5.66771	4.54567	0.000303162	0.00404808	0.388357
NEURL4	2.11592	10.439	4.54543	0.000303318	0.00404808	0.387859
DIP2A	2.5605	4.61707	4.54531	0.000303396	0.00404808	0.387608
LOC645158	1.99606	5.58558	4.54481	0.000303714	0.00404993	0.386596
ELFN1	1.90199	8.85818	4.54388	0.00030431	0.0040555	0.384698
PARD6G	2.67552	10.6712	4.54315	0.000304775	0.00405715	0.383221
RTP4	1.3691	10.155	4.54313	0.000304792	0.00405715	0.383169
LOC100131490	1.89549	6.57601	4.54232	0.000305312	0.00406169	0.38152
LOC201477	1.65283	3.97376	4.53794	0.000308145	0.00409698	0.372584
ENG	2.5991	5.62176	4.53752	0.000308414	0.00409815	0.37174
RAB1B	1.69004	6.50251	4.53676	0.00030891	0.00410233	0.370187
FCF1	2.71089	10.8525	4.53511	0.000309985	0.00411136	0.366827
LOC441666	2.28641	10.7589	4.53507	0.000310013	0.00411136	0.366738
LOC100130938	1.64715	7.66496	4.53479	0.000310197	0.00411136	0.366165
FUZ	2.31515	6.49192	4.53449	0.00031039	0.00411136	0.365564
MPP2	2.96516	6.06495	4.53433	0.000310497	0.00411136	0.36523
FEM1C	2.44317	8.66264	4.53388	0.00031079	0.00411151	0.364318
CLASP2	1.54782	10.7777	4.53358	0.000310987	0.00411151	0.363705
USHBP1	2.30691	4.30693	4.53348	0.000311052	0.00411151	0.363502
BAHD1	1.99515	10.2248	4.53257	0.000311648	0.00411699	0.36165
PTPLAD1	3.09557	13.1707	4.53158	0.000312303	0.00412144	0.359621
LOC284009	1.34573	4.46596	4.53151	0.000312349	0.00412144	0.359478
L3MBTL	1.27128	8.26351	4.53016	0.000313239	0.00413078	0.356726
LOC100128859	2.06164	5.70368	4.52909	0.000313944	0.00413768	0.35455
SIK3	2.26036	11.267	4.52865	0.000314238	0.00413914	0.353646
ZNF823	2.44566	7.52218	4.52806	0.000314624	0.00414182	0.352458
FASTKD5	2.00873	11.2369	4.52733	0.000315111	0.00414205	0.350963
SLC22A5	1.67811	10.4076	4.52725	0.000315166	0.00414205	0.350792
LOC400604	2.54155	16.1609	4.52721	0.00031519	0.00414205	0.35072
ABCB4	2.77366	6.19686	4.52657	0.00031562	0.0041446	0.349401
IFIT5	1.61495	10.514	4.52591	0.000316058	0.0041446	0.348059
PMS2L1	1.71677	9.96258	4.5253	0.00031646	0.0041446	0.346828
CPSF7	2.99559	14.7441	4.5252	0.000316527	0.0041446	0.346626
TSPAN10	1.46486	7.64495	4.52514	0.000316573	0.0041446	0.346485
RUFY1	1.38149	11.623	4.52503	0.000316643	0.0041446	0.346269
HSF2	1.80861	9.89286	4.52461	0.000316926	0.0041446	0.345406
CLDN16	1.90115	6.07246	4.52454	0.000316968	0.0041446	0.345277
ERMP1	1.62852	6.64435	4.52414	0.000317237	0.0041446	0.344458
C8orf41	1.72457	5.22829	4.52387	0.000317416	0.0041446	0.343912
FAM181B	1.85995	3.81071	4.52351	0.00031766	0.0041446	0.34317
PKN2	2.24878	8.31142	4.5235	0.000317665	0.0041446	0.343153
VMAC	1.20546	6.89008	4.52336	0.00031776	0.0041446	0.342863
GLI1	3.07335	8.09028	4.5222	0.000318536	0.00414873	0.340506
LOC400099	2.28784	7.92438	4.52192	0.000318726	0.00414873	0.339927
VAV3	1.45158	10.7717	4.52181	0.000318803	0.00414873	0.339695
OR8D1	1.72165	6.291	4.52167	0.000318897	0.00414873	0.339409
SLC5A3	1.74922	13.6629	4.52152	0.000318993	0.00414873	0.33912
LOC100128842	1.74806	5.57307	4.52098	0.00031936	0.00414966	0.338007
HGSNAT	1.73146	12.9692	4.52087	0.00031943	0.00414966	0.337794
CORT	1.43229	8.36729	4.52002	0.000320009	0.0041548	0.336043
ZNF425	1.33696	8.20436	4.51958	0.000320305	0.00415589	0.335147
STK38L	2.75161	6.21258	4.51935	0.000320459	0.00415589	0.334682
MYOG	1.67978	7.13905	4.51738	0.000321791	0.00417077	0.330671
ZNF25	2.28268	9.1727	4.51708	0.000321995	0.00417103	0.330058
OMA1	1.61032	9.65515	4.5165	0.00032239	0.00417377	0.328871
GTPBP1	1.51795	8.3139	4.51531	0.000323201	0.00417444	0.326441
C5orf54	2.19531	7.54204	4.5153	0.000323205	0.00417444	0.326429
ATXN10	1.78113	9.99783	4.51492	0.000323468	0.00417444	0.325643
C2orf14	1.93338	6.03423	4.51486	0.00032351	0.00417444	0.325517
NLK	1.85753	10.149	4.51481	0.000323542	0.00417444	0.325422
DAG1	2.13276	7.14298	4.5148	0.000323547	0.00417444	0.325407
C8orf58	1.66538	8.27974	4.51368	0.000324314	0.00418115	0.323117
WDR5	2.12185	12.2523	4.5135	0.000324436	0.00418115	0.322752
LOC284900	1.22868	8.59601	4.51305	0.000324743	0.00418273	0.321838
AGPAT5	1.85357	10.6874	4.51193	0.000325514	0.00419028	0.319544
SYT11	3.07238	5.42579	4.51089	0.00032623	0.00419638	0.31742
PAAF1	1.9394	10.7805	4.51057	0.000326447	0.00419638	0.316777
IQCB1	2.11826	11.0251	4.51043	0.000326544	0.00419638	0.31649
SH2B1	1.80668	6.17277	4.50955	0.000327148	0.00420177	0.314701
XRN1	2.0356	11.5378	4.50913	0.000327444	0.00420284	0.313828
LOC100128851	2.15215	5.9931	4.50888	0.000327612	0.00420284	0.313331
SPG11	1.64653	11.8122	4.50863	0.000327788	0.00420284	0.312812
ITGA6	2.41727	11.9339	4.50809	0.00032816	0.00420308	0.311713
FBXO33	1.96441	8.71921	4.50784	0.000328335	0.00420308	0.311199
FGFR1	2.95683	7.62829	4.5078	0.000328362	0.00420308	0.311118
MEF2D	1.7056	11.5208	4.50744	0.00032861	0.00420387	0.310389
ENTPD6	2.22355	8.56831	4.50675	0.000329088	0.00420761	0.308983
FAM22G	1.44768	5.38431	4.50589	0.000329688	0.0042088	0.307221
HMHA1	2.48507	12.8867	4.50541	0.000330019	0.0042088	0.30625
FAM162A	2.75287	12.5891	4.5054	0.000330031	0.0042088	0.306214
SLC46A1	1.81042	10.148	4.50519	0.000330172	0.0042088	0.305804
ZNF132	2.00765	4.74687	4.50505	0.000330271	0.0042088	0.305512
HIST1H2BB	1.61879	5.66793	4.50474	0.000330489	0.0042088	0.304875
RNF11	1.95071	13.0146	4.50466	0.000330544	0.0042088	0.304713
FAM175A	2.34467	8.84414	4.50448	0.000330667	0.0042088	0.304355
MIIP	1.66266	12.3028	4.50377	0.000331165	0.00421278	0.302899
MSL1	2.03203	11.7142	4.50221	0.000332256	0.00421868	0.299717
CTF1	2.1548	8.2314	4.50201	0.0003324	0.00421868	0.299297
SGK269	2.62425	11.7011	4.50179	0.000332549	0.00421868	0.298864
ATP10A	2.50388	8.40913	4.50179	0.000332554	0.00421868	0.29885
C5orf37	1.65146	10.2573	4.50178	0.000332559	0.00421868	0.298835
CAV1	2.27252	14.1677	4.50028	0.000333612	0.00422526	0.295777
DNAJC5	2.0314	8.02348	4.50019	0.000333676	0.00422526	0.295592
LOC652147	1.2788	5.85104	4.49983	0.000333933	0.00422526	0.294846
TSPAN14	1.41466	8.98781	4.49978	0.000333966	0.00422526	0.294753
TBC1D13	1.83534	13.5849	4.49967	0.000334045	0.00422526	0.294523
F8	1.24525	6.91195	4.49896	0.000334546	0.00422526	0.293075
TPT1	2.33618	16.84	4.49895	0.000334551	0.00422526	0.293059
COX11	2.41555	9.44749	4.49884	0.000334628	0.00422526	0.292837
ZNF791	1.80319	8.20245	4.49866	0.000334755	0.00422526	0.292469
ABCC10	1.41469	5.85434	4.49746	0.000335604	0.00422911	0.29002
KLHL13	2.61303	4.60606	4.49746	0.000335606	0.00422911	0.290014
TGS1	1.73999	11.9051	4.4974	0.000335647	0.00422911	0.289897
NAT6	1.75307	6.21665	4.49718	0.000335806	0.00422911	0.289437
C17orf90	1.96503	9.61611	4.4965	0.000336282	0.00423092	0.288068
INPP5K	1.25937	10.3286	4.49645	0.000336324	0.00423092	0.287948
LOC153684	1.35751	6.05371	4.49499	0.000337361	0.00424162	0.284969
BEND3	2.023	7.79055	4.49347	0.000338444	0.00425147	0.28187
ZNF600	1.58875	8.45473	4.49295	0.000338816	0.00425147	0.280808
FAM117B	1.35582	11.6195	4.49292	0.000338839	0.00425147	0.280743
TRIP10	1.97486	7.49004	4.49284	0.000338895	0.00425147	0.280583
SFRS1	2.44854	9.06171	4.49219	0.000339359	0.00425316	0.279257
OTUD5	1.46256	9.73605	4.49213	0.000339405	0.00425316	0.279129
P2RX7	2.02301	6.34033	4.49137	0.000339946	0.00425759	0.277588
C12orf52	1.71966	7.48003	4.49108	0.000340153	0.00425783	0.276998
PDE2A	2.03256	12.4283	4.49056	0.000340527	0.00425954	0.275937
LOC644727	1.96304	7.5051	4.49037	0.000340665	0.00425954	0.275542
MBD6	1.34934	7.77131	4.48977	0.0003411	0.00426263	0.274309
RNASEL	1.92934	9.78741	4.48917	0.000341527	0.00426394	0.273099
TIMM23B	1.9954	5.36666	4.4891	0.000341582	0.00426394	0.272945
TSIX	1.72582	6.57605	4.48839	0.000342093	0.00426797	0.271499
ZNF615	2.12193	8.12796	4.48793	0.000342425	0.00426976	0.270562
TBC1D10B	1.74647	10.5495	4.48675	0.000343275	0.00427801	0.268161
SNORA59B	2.1604	3.98742	4.48616	0.000343706	0.00428102	0.26695
ATG4C	2.15886	8.76211	4.48578	0.000343981	0.0042821	0.266175
LOC340335	2.56755	5.60521	4.48538	0.00034427	0.00428335	0.265363
CD72	1.55448	5.40665	4.48491	0.000344616	0.00428361	0.264391
RIC8A	2.03324	5.98369	4.48484	0.000344669	0.00428361	0.264242
TBX15	2.75516	10.4497	4.48412	0.000345193	0.00428776	0.262775
PCF11	1.89471	12.8322	4.48277	0.000346173	0.00429683	0.260031
C21orf71	2.54763	4.37907	4.4826	0.000346301	0.00429683	0.259674
CCDC151	1.73359	4.50313	4.48196	0.000346765	0.00430023	0.258379
MPHOSPH8	1.66357	10.5747	4.48038	0.000347926	0.00431091	0.255147
TMEM180	2.19313	7.80068	4.48012	0.000348122	0.00431091	0.254603
PDGFB	1.76064	6.26277	4.48001	0.000348197	0.00431091	0.254395
FAM58B	1.57752	5.04259	4.47968	0.000348443	0.00431161	0.25371
IGSF21	1.1368	9.08681	4.47921	0.000348788	0.00431351	0.252755
LUZP1	3.09777	5.16216	4.47797	0.000349706	0.00432126	0.250211
LOC440419	1.61788	4.45246	4.47785	0.000349795	0.00432126	0.249965
PCIF1	1.61547	5.80852	4.47705	0.000350384	0.00432588	0.24834
LOC282997	1.37562	10.7448	4.47682	0.000350551	0.00432588	0.247878
AGL	2.12015	10.7599	4.47565	0.000351424	0.00433232	0.245473
LMBRD1	1.93867	14.0569	4.47545	0.000351572	0.00433232	0.245064
EMX1	1.44857	8.1472	4.47498	0.000351921	0.00433232	0.244106
NYX	1.29888	8.65581	4.47464	0.000352173	0.00433232	0.243414
PNMA5	1.33726	8.28554	4.47412	0.000352559	0.00433232	0.242356
ProSAPiP1	1.51414	7.58247	4.47412	0.00035256	0.00433232	0.242352
LOC391073	1.54907	6.1884	4.47357	0.000352966	0.00433232	0.241238
DKFZP586B0319	2.29764	8.97822	4.47348	0.000353034	0.00433232	0.241053
TADA1	1.47133	8.49512	4.4732	0.000353243	0.00433232	0.240479
KDM6A	2.04274	11.1366	4.47319	0.00035325	0.00433232	0.240462
CNOT8	2.37764	11.7827	4.47294	0.00035344	0.00433232	0.23994
MAP6	1.71921	7.04858	4.47275	0.000353583	0.00433232	0.239551
SENP6	1.70602	6.5578	4.47271	0.000353611	0.00433232	0.239472
NOD2	1.55921	10.1267	4.47221	0.000353983	0.00433232	0.238456
TMBIM6	2.99023	14.8423	4.47164	0.000354408	0.00433232	0.237295
ASS1	3.15056	8.23947	4.4716	0.000354441	0.00433232	0.237205
LGI2	2.39406	7.18371	4.47135	0.000354632	0.00433232	0.236686
HOMEZ	1.75849	7.81084	4.47128	0.000354681	0.00433232	0.236551
TNFRSF11B	1.67373	6.93676	4.47125	0.000354704	0.00433232	0.236489
DPP8	1.32194	13.0147	4.47013	0.000355547	0.00434028	0.234193
ZNF345	1.60134	9.93397	4.46867	0.000356645	0.00435134	0.231211
ANKRD45	2.23475	9.98438	4.46768	0.000357388	0.00435806	0.229199
NYNRIN	2.46139	6.38548	4.46728	0.00035769	0.00435939	0.228382
LOC100132707	1.79409	7.14833	4.46622	0.000358495	0.00436654	0.226208
DACT3	2.31605	9.55993	4.466	0.000358661	0.00436654	0.22576
TMEM53	1.1656	4.71035	4.46511	0.000359333	0.00437237	0.22395
LOC100134237	1.48425	8.38805	4.46406	0.000360137	0.00437691	0.22179
PRAP1	1.53933	8.25634	4.46386	0.000360284	0.00437691	0.221396
SLC1A2	1.57987	6.34603	4.46386	0.000360286	0.00437691	0.22139
KLHL21	1.29984	12.6579	4.46293	0.000360996	0.00437934	0.219485
BCL7C	2.46913	5.04707	4.46292	0.000361	0.00437934	0.219474
AIFM1	2.42072	12.2227	4.46284	0.000361065	0.00437934	0.2193
ARHGAP6	3.15952	7.56415	4.46232	0.000361463	0.00437975	0.218235
KIR3DX1	2.06039	5.16121	4.46229	0.000361486	0.00437975	0.218174
LYST	1.33378	13.7433	4.46115	0.000362354	0.00438483	0.215854
SRGAP2	1.72527	11.3123	4.46107	0.000362413	0.00438483	0.215697
ZNF512B	2.47523	8.79507	4.46098	0.000362485	0.00438483	0.215505
CYP20A1	2.00457	8.8451	4.45993	0.000363292	0.00438848	0.213354
DRP2	1.91157	7.68831	4.45966	0.0003635	0.00438848	0.212801
LOC100287820	1.86531	8.21203	4.45959	0.000363555	0.00438848	0.212656
HDAC5	1.66779	9.77817	4.45938	0.000363712	0.00438848	0.212237
NMI	1.57161	13.4108	4.45933	0.000363754	0.00438848	0.212125
SYT17	2.09913	6.19199	4.45878	0.000364178	0.00438874	0.210999
LOC730456	2.00132	7.66741	4.45876	0.00036419	0.00438874	0.210966
LOC494150	2.3231	15.8163	4.45854	0.000364357	0.00438874	0.210524
FBXL15	2.23626	9.35451	4.45802	0.000364759	0.00438911	0.209457
JAM2	2.16808	10.456	4.45779	0.000364939	0.00438911	0.20898
FCHSD1	1.89664	5.29569	4.45775	0.000364968	0.00438911	0.208903
SCLY	1.63483	9.52784	4.45516	0.00036697	0.00440893	0.203613
PDE1B	1.95577	8.30878	4.45512	0.000367006	0.00440893	0.203519
STAC3	1.95131	8.56008	4.45468	0.000367344	0.00441042	0.202628
FAM82A1	2.17972	9.27396	4.45438	0.000367578	0.00441042	0.202012
POLB	1.86989	6.35387	4.45406	0.000367829	0.00441042	0.201353
EPC2	1.8436	10.1098	4.45396	0.000367908	0.00441042	0.201146
PEX26	2.19557	5.30356	4.45344	0.000368305	0.00441285	0.200102
SIRT3	1.87616	11.6035	4.45251	0.000369037	0.00441906	0.198183
KDM2B	1.53477	4.85879	4.45219	0.000369283	0.00441906	0.197537
HRH1	2.03204	6.24131	4.45203	0.000369409	0.00441906	0.197209
ITGB2	2.48757	14.5139	4.45112	0.000370117	0.0044252	0.195356
KIAA1370	1.52431	11.5328	4.45067	0.000370475	0.00442531	0.194422
NT5C3	1.8232	9.48613	4.45007	0.000370942	0.00442531	0.193203
CMTM1	1.2382	6.70804	4.44987	0.000371101	0.00442531	0.19279
PNN	2.08369	8.07176	4.4497	0.000371231	0.00442531	0.19245
ZGPAT	1.38707	11.1289	4.44968	0.000371252	0.00442531	0.192395
GPR108	1.82594	8.20116	4.44935	0.00037151	0.00442531	0.191725
TMEM123	2.52872	14.0319	4.44902	0.000371766	0.00442531	0.191057
ZFP92	1.79405	6.52974	4.44897	0.000371808	0.00442531	0.190949
IQCA1	2.67483	4.63749	4.44887	0.000371883	0.00442531	0.190754
LOC375190	2.08075	10.4818	4.4483	0.000372337	0.00442839	0.189574
CUGBP2	1.39062	7.99852	4.4469	0.000373441	0.00443918	0.186713
PBX4	1.60707	10.0331	4.44594	0.000374195	0.00444396	0.184762
NEDD4L	1.49085	8.49255	4.44579	0.000374315	0.00444396	0.184451
CD97	1.71496	10.5895	4.44564	0.00037443	0.00444396	0.184153
OR4F15	1.51858	6.39163	4.44538	0.000374638	0.00444409	0.183618
ZBTB5	1.21775	9.87476	4.44499	0.000374948	0.00444545	0.182816
FAM104B	1.30095	4.22417	4.4445	0.000375334	0.0044477	0.181822
AP1G1	1.5886	11.7248	4.44391	0.000375804	0.00445094	0.180612
PXMP4	1.33772	9.30815	4.44346	0.000376164	0.00445288	0.179687
PID1	1.47948	9.76192	4.44247	0.000376956	0.00445864	0.177654
MGC16384	1.38305	5.83629	4.44236	0.000377044	0.00445864	0.177427
FAM116B	1.88149	4.15869	4.44199	0.000377332	0.00445875	0.17669
ZNF577	1.58448	7.3	4.44173	0.00037754	0.00445875	0.176156
IL17RA	1.65402	9.20631	4.44146	0.000377755	0.00445875	0.175606
SNX26	1.50531	8.02504	4.44136	0.00037784	0.00445875	0.175387
BAIAP2	1.84042	6.65629	4.44046	0.000378555	0.00446487	0.173559
PTBP2	2.12513	11.7931	4.43944	0.000379378	0.00446873	0.17146
PLXNB2	2.78909	7.6153	4.43928	0.000379503	0.00446873	0.171141
OSBPL3	1.54689	8.30583	4.43906	0.000379679	0.00446873	0.170692
BTF3L4	2.12096	9.5313	4.43887	0.000379833	0.00446873	0.170302
SGSM3	2.17128	4.95363	4.43883	0.000379869	0.00446873	0.170211
TBC1D9B	1.6903	12.8022	4.43756	0.000380889	0.00447751	0.167616
MRPL55	2.08031	9.94335	4.43713	0.000381231	0.00447751	0.16675
BTBD2	2.28682	7.00671	4.43702	0.000381321	0.00447751	0.166521
PTPRS	2.95377	12.0504	4.43692	0.000381405	0.00447751	0.166308
ZMAT3	1.96978	5.91257	4.43603	0.000382126	0.00447967	0.164483
ESAM	2.38868	7.88124	4.43582	0.00038229	0.00447967	0.164066
STX8	1.49933	6.32212	4.43578	0.000382324	0.00447967	0.16398
LOC100129235	2.02196	7.51915	4.43559	0.000382482	0.00447967	0.163581
C20orf72	1.88785	12.0598	4.43547	0.000382577	0.00447967	0.163341
NPHS2	1.91984	5.47422	4.43499	0.000382965	0.00448046	0.162361
RRP7B	2.43455	6.88267	4.43453	0.000383338	0.00448046	0.16142
PAOX	1.18184	7.1559	4.43444	0.000383413	0.00448046	0.161231
TESK2	1.73963	7.81844	4.43441	0.000383435	0.00448046	0.161174
KCNE3	1.91314	8.27387	4.4338	0.000383928	0.00448391	0.159932
RRM2	2.70388	7.45172	4.43311	0.000384487	0.00448812	0.158527
AIF1	1.443	12.0886	4.43192	0.000385459	0.00449532	0.156086
TMX4	2.04723	10.9013	4.43187	0.0003855	0.00449532	0.155981
FAM178A	1.92087	8.46522	4.43082	0.000386359	0.00450147	0.15383
LOC100128430	1.55364	4.33676	4.43074	0.000386425	0.00450147	0.153666
FAM40A	1.89467	4.78638	4.43033	0.000386755	0.004503	0.15284
CRMP1	2.6953	4.7736	4.42943	0.000387493	0.00450928	0.150996
MRPS22	2.10767	10.6771	4.42879	0.000388025	0.00451315	0.149671
LOC158435	2.00341	12.1984	4.428	0.000388669	0.00451832	0.148067
BCL9L	1.94334	5.30888	4.42698	0.00038951	0.00452569	0.145978
FAM108B1	2.12592	10.0686	4.42675	0.000389702	0.00452569	0.145501
SPTLC3	2.09165	6.05633	4.42632	0.000390054	0.00452746	0.144629
STAG3L1	1.21984	9.03588	4.42526	0.000390927	0.00453458	0.142466
QSOX1	2.29518	9.42893	4.42509	0.000391067	0.00453458	0.142119
UBE2CBP	1.63812	7.18182	4.42425	0.000391765	0.00453808	0.140395
LOC100288412	1.63318	4.11489	4.42425	0.00039177	0.00453808	0.140384
CCDC115	1.26692	11.7947	4.42373	0.0003922	0.00453836	0.139324
TBXA2R	1.92192	8.88117	4.4237	0.000392224	0.00453836	0.139264
KLHDC3	2.9018	5.90058	4.42349	0.000392394	0.00453836	0.138845
HELZ	1.87428	11.1118	4.42307	0.000392744	0.00454009	0.137983
LRRC69	1.44338	5.73832	4.42238	0.000393321	0.00454297	0.136564
PAQR6	1.72086	8.30173	4.42209	0.00039356	0.00454297	0.135977
LOC100132887	3.14629	8.0582	4.42202	0.00039362	0.00454297	0.135829
RPS15	3.18761	15.4249	4.42181	0.000393795	0.00454297	0.135398
ZC3HAV1	2.58796	10.0947	4.42097	0.0003945	0.0045468	0.13367
GPC3	1.9429	10.9187	4.42093	0.000394528	0.0045468	0.1336
KRT3	1.4332	6.05097	4.41936	0.000395847	0.00455968	0.130374
C1orf57	2.37958	8.13613	4.41878	0.000396327	0.0045607	0.129203
UHRF1BP1	1.69792	11.0908	4.41857	0.000396506	0.0045607	0.128765
ABCA5	1.68784	11.671	4.41853	0.000396539	0.0045607	0.128686
FKBP1B	1.70369	8.81056	4.41775	0.000397191	0.00456588	0.127098
NCRNA00188	3.28005	15.2348	4.4174	0.000397486	0.00456695	0.126381
SCARF1	2.25163	8.05108	4.41711	0.000397735	0.00456733	0.125775
MAP3K7IP2	2.14698	12.3241	4.41674	0.000398043	0.00456733	0.125027
FLJ11235	2.19721	5.74746	4.41665	0.000398122	0.00456733	0.124833
LDLRAD2	1.52172	6.08688	4.4159	0.000398752	0.00457097	0.123304
SPSB2	1.90161	8.53173	4.41579	0.000398843	0.00457097	0.123083
CCDC15	1.20379	7.55767	4.4153	0.000399257	0.00457339	0.122083
RPL21	2.33011	15.2908	4.41417	0.000400213	0.00457733	0.119769
GPR34	1.63423	10.2352	4.41403	0.000400332	0.00457733	0.119483
PTPN4	2.36594	9.69432	4.414	0.000400356	0.00457733	0.119424
LOC100128336	1.3857	4.43204	4.41394	0.000400408	0.00457733	0.119298
FUT11	3.03039	5.47176	4.41365	0.000400653	0.00457783	0.118706
LUM	3.82155	15.4723	4.4116	0.000402396	0.00459542	0.114511
SLC38A10	1.45967	11.8467	4.41083	0.000403054	0.00459956	0.11293
A2M	2.29526	16.0692	4.41064	0.000403219	0.00459956	0.112534
LOC286071	1.60852	4.59785	4.4104	0.000403423	0.00459956	0.112045
PAPD4	2.16226	9.74263	4.41023	0.000403569	0.00459956	0.111695
SLC25A35	1.83914	7.69867	4.40994	0.000403817	0.00460006	0.111103
SEMA6C	2.52849	6.84798	4.40907	0.000404563	0.00460625	0.109318
OR1J4	1.67199	7.8585	4.40853	0.000405023	0.00460917	0.10822
PTPRA	1.46484	11.4939	4.40786	0.000405596	0.00461338	0.106852
MCF2	1.28233	5.02115	4.40722	0.000406152	0.00461738	0.105529
C1orf201	2.14793	7.78688	4.40662	0.000406665	0.0046209	0.104307
KCNA2	-2.15457	4.11695	-4.40584	0.000407334	0.00462618	0.102719
PCDH19	1.89069	4.71814	4.40559	0.000407557	0.00462639	0.102191
ZIK1	1.22643	6.92237	4.40437	0.000408612	0.00463605	0.0996909
[truncated: 20,671 more rows]

## Sheet: Figure 2B
Heatmap
Tag	GSM7230904	GSM7230905	GSM7230906	GSM7230907	GSM7230908	GSM7230909	GSM7230910	GSM7230911	GSM7230912	GSM7230913	GSM7230914	GSM7230915	GSM7230916	GSM7230917	GSM7230918
A1BG	73.0371	75.2562	56.8435	151.045	105.242	104.401	153.496	131.619	138.898	227.218	248.994	257.899	152.209	150.213	157.042
A1CF	21.1264	22.0534	15.9162	22.8067	18.9942	20.8257	77.1708	59.8721	80.0473	23.5208	22.9993	29.6658	42.0503	22.263	27.3673
A2BP1	11.7493	5.77612	4.38063	14.2466	12.8553	7.62035	38.9577	22.8639	18.2698	12.6143	17.5191	15.1436	18.1447	8.57532	10.0361
A2LD1	143.981	172.525	172.219	791.936	477.529	660.202	279.027	220.358	258.899	816.266	1190.15	936.914	348.868	331.191	352.844
A2M	17338.1	20665.6	19924.7	216133	131129	176822	35638.4	27170.4	47561.4	101806	128952	124604	107160	108402	115837
A2ML1	13.2225	4.15152	7.50098	3.62927	6.92785	4.4633	11.9686	6.13013	6.61991	5.36737	4.46524	3.76983	4.33367	4.75856	5.04823
A4GALT	527.764	454.02	807.657	4357.85	2439.13	3840.68	812.603	709.462	1405.94	2963.27	3166.91	3212.77	2437.11	2431.17	2682.31
A4GNT	7.53996	2.51707	4.90206	9.92298	7.34049	15.3427	33.1375	22.7814	5.99969	4.5099	3.73122	8.03377	4.15899	4.21174	4.18201
AAA1	75.7955	54.7842	46.7157	92.4975	83.6773	78.5516	161.389	123.123	75.6766	151.794	139.517	153.262	72.8742	53.5583	46.6578
AAAS	216.51	170.994	142.725	978.537	316.466	863.355	380.881	385.46	542.615	1385.8	1655.89	1671.84	436.361	560.168	555.851
AACS	80.5541	114.119	73.9812	165.628	135.308	144.454	143.962	91.3059	187.469	203.253	230.759	375.867	815.303	678.521	719.907
AACSL	3.86763	5.16535	4.73011	8.15199	5.7915	4.83088	4.20354	3.84863	6.04581	22.031	24.8511	32.8862	23.0855	18.8769	17.5799
AADAC	5.42926	6.47768	5.0701	3.80333	6.75563	4.56667	14.4326	11.7881	7.85067	5.87215	61.7178	14.1065	13.9637	6.00277	12.0867
AADACL2	4.99567	6.97578	5.88716	3.61411	5.31976	4.93477	5.13718	4.33638	6.61332	4.84046	4.66373	4.22624	5.31244	5.62185	6.13151
AADACL3	7.54365	5.8293	4.77889	11.3113	7.42882	9.74222	27.2447	15.2668	21.404	30.1796	33.8028	41.4435	20.3772	15.7348	11.3414
AADACL4	13.5388	9.10614	7.19249	12.0165	10.5772	11.4355	25.251	16.0872	6.27944	15.4508	43.0896	10.721	23.2214	25.0947	25.541
AADAT	83.673	155.486	81.052	484.553	323.065	361.469	127.646	98.4956	185.875	1110.54	1109.09	1849.34	648.283	672.833	1101.61
AAGAB	2289.9	2554.17	2431.65	4956.85	3434.85	3254.08	3182.92	2752.78	3417.32	7345.96	8183.51	8735.38	2501.81	2521.67	2614.38
AAK1	327.792	356.456	298.833	3037.38	2758.65	1937.39	1069.74	952.142	1880.72	5138.83	6930.1	6577.74	2293.45	2394.45	2444.89
AAMP	64.1254	72.4137	81.7307	156.259	69.245	149.749	58.6561	44.7964	82.3991	179.86	432.262	242.306	198.634	233.626	228.303
AANAT	12.6105	6.97333	7.74132	16.5217	11.4291	23.9457	28.943	8.32315	20.9851	23.0533	27.1307	19.3447	20.4372	8.66484	39.6194
AARS	45.2112	56.2162	53.1934	61.2277	63.5436	59.952	89.0274	62.6986	63.1303	90.5721	144.142	128.122	87.8029	97.0935	103.368
AARS2	666.457	1433.17	658.122	3183.42	1175.05	2591.92	1413.56	1100.38	2004.01	4213.53	5102.41	4807.43	2000.47	2271.41	2573.13
AARSD1	61.4189	75.4741	64.0667	184.633	112.363	134.137	61.5762	49.1766	118.622	275.903	361.943	288.099	249.034	255.534	293.786
AASDH	77.4159	81.9366	73.0222	184.316	109.025	163.605	77.6056	48.9946	115.383	188.357	254.97	178.972	202.471	208.092	228.398
AASDHPPT	546.708	678.578	709.958	7811.53	4699.85	6072.43	1469.49	1038.41	2119.71	9127.19	10683.1	8817.64	1436.72	1371.23	1675.36
AASS	82.5867	108.966	124.137	612.345	249.57	430.652	151.537	118.628	242.143	1093.2	1211.32	1024.49	602.26	574.832	679.248
AATF	247.2	371.856	275.459	636.303	496.382	606.539	440.088	267.888	704.688	1019.12	1219.16	1348.34	522.399	543.047	552.627
AATK	136.522786363636	185.170596363636	163.437768181818	628.794713090909	246.583670909091	372.827625545455	690.611405454545	447.938509090909	1078.67366718182	1502.98741645455	1889.33819236364	1840.22282654545	272.880383909091	272.248	304.171948181818
ABAT	325.65	168.456	174.17	500.306	378.94	360.041	671.982	331.495	573.316	532.124	741.536	731.049	1111.21	900.231	1287.22
ABCA1	450.895	568.226	489.229	2540.98	971.21	1265.62	634.299	605.259	1637.03	5369.1	5333.76	5539.8	3099.38	3373.48	3274.28
ABCA10	51.3869	56.7196	40.8931	338.251	140.019	164.304	171.985	87.1949	262.97	143.497	338.092	298.607	461.444	435.847	436.305
ABCA11P	14.5398	19.8433	16.0219	57.3524	30.6334	45.8142	11.0401	12.3499	48.2356	61.2894	154.904	82.6342	92.2734	72.2376	86.4047
ABCA12	3.79441	2.9127	3.62148	7.46405	4.65503	5.38755	4.59292	3.9694	6.00233	8.02933	16.7762	11.8708	4.54013	4.37723	4.36474
ABCA13	185.632	299.191	195.208	892.533	499.637	774.065	2805.96	1595.69	3533.02	138.118	164.323	212.868	30.231	11.359	15.1247
ABCA17P	4.78584	6.3059	5.04281	6.06965	4.81686	5.53231	11.2154	5.71786	6.6507	4.91168	4.52284	3.84533	10.0234	10.3132	8.53086
ABCA2	12.6711	8.67987	4.63082	24.9587	18.396	8.47398	58.9601	39.8826	12.8811	27.8502	23.9253	26.3603	16.0528	6.29128	8.71929
ABCA3	44.3957	36.4817	25.6546	168.449	62.3331	102.996	160.397	130.416	78.727	146.762	163.718	151.269	85.007	74.6636	71.8867
ABCA4	6.309	5.77463	4.52669	3.6983	4.98569	4.12621	4.31188	4.47171	12.059	10.605	12.9152	9.42456	8.97198	8.03859	15.9815
ABCA5	1433.1	1216.17	1200.26	6119.39	3784.6	5208.58	1764.31	1878.81	2988.89	4542.4	5006.39	5158.52	5480.95	5454.24	5714
ABCA6	313.595	443.051	371.624	1430.31	810.075	1496.4	821.126	616.391	897.128	557.972	769.786	700.834	3386.3	3019.47	3796.36
ABCA7	5.88606	3.67922	9.69218	6.22637	4.71431	10.2044	16.689	9.73127	17.3709	12.7436	4.14656	5.34044	28.2442	49.6055	57.6272
ABCA8	97.9096192727273	151.418862454545	91.7892865454545	964.114489181818	495.423418181818	695.150803818182	300.984603636364	193.942154545455	346.697	164.275120181818	211.929445454545	221.542	1032.29	986.379654363636	1144.74136554545
ABCA9	2741.11	2609.83	4034.1	31549.9	6198.63	17662.2	9896.14	4981.98	16974.5	23982	26264.2	22740.5	16880.2	22401.8	22421.3
ABCB1	72.5947468181818	85.4196003636364	69.5364626363636	282.643	189.345431454545	206.591645454545	71.6404214545455	55.0146178181818	98.4843337272727	52.5831821818182	57.5296984545455	56.5647966363636	483.513361363636	456.558063181818	521.168912545455
ABCB10	192.721	707.498	304.426	534.095	319.409	365.735	947.45	502.834	2599.6	636.879	1429.36	718.978	417.263	342.964	450.038
ABCB11	4.87225	5.61526	4.52181	3.70493	5.28726	4.11827	7.48246	4.56578	6.17856	12.4618	4.09539	3.68929	5.36484	5.79861	6.15502
ABCB4	17.2461	21.8025	10.4047	91.1299	38.0786	59.9516	74.0781	40.9545	74.1788	229.529	352.29	357.834	135.732	112.52	118.422
ABCB5	5.34066541666667	8.02409	5.08986683333333	19.6368	14.9048	14.4235751666667	15.808	8.83557433333333	6.54224991666667	11.9607560833333	13.4329675833333	12.0096	10.1762139166667	10.2821275833333	13.2909503333333
ABCB6	260.99	559.749	265.04	698.61	388.336	437.15	1066.09	650.576	1737.62	1387.04	1609.97	987.612	1465.43	1444.57	1733.69
ABCB7	151.8	231.025	164.656	410.5	229.593	382.815	248.882	219.785	414.148	657.624	1096.16	1277.42	583.929	614.545	601.591
ABCB8	37.5355	77.0479	43.8312	233.618	86.5383	202.238	96.1307	60.1347	128.242	343.626	466.897	442.187	227.844	174.968	207.117
ABCB9	7.39453	5.65695	4.02306	3.64972	6.2707	4.46094	14.7217	6.83671	27.8662	10.7243	24.0704	32.9059	19.3192	4.94691	5.05247
ABCC1	5.40467	10.0334	4.66303	53.6402	38.555	55.0876	5.34396	5.31891	25.3759	201.627	212.788	201.443	42.3511	32.2824	43.3403
ABCC10	33.6692	23.8131	22.9546	63.0597	45.4835	51.8102	99.9432	76.3226	47.519	86.6041	117.83	97.192	58.5948	77.0677	61.3187
ABCC11	4.46286	4.48868	4.19149	3.36824	5.92053	3.94097	4.99215	4.53167	6.4978	4.2177	3.51869	4.71073	5.6004	5.22121	5.64203
ABCC12	5.28343	6.3289	5.2181	3.00856	6.88347	4.18752	5.47021	4.74622	7.37853	4.44841	4.42544	4.60039	5.75101	5.51728	5.96954
ABCC13	91.238	82.6174	72.2739	56.4075	37.7088	44.5581	129.327	108.937	170.663	16.0651	19.2975	32.2031	6.98101	7.58131	6.80011
ABCC2	14.0848	12.1294	5.73464	20.748	16.9718	21.4061	23.8612	18.4863	31.0656	22.4302	21.8647	34.5834	48.0505	14.4608	13.2421
ABCC3	66.2194	100.318	79.9813	258.841	175.984	188.117	129.06	98.9649	186.49	641.873	744.947	829.499	181.178	191.163	205.955
ABCC4	21.58	9.78315	21.8481	39.2988	39.7235	28.5796	41.0592	21.7162	89.0296	130.838	151.976	171.073	34.3798	21.7572	29.5903
ABCC5	975.275956666667	1171.24359333333	1188.46	4426.29243333333	2099.78668333333	3825.11773333333	2484.67315333333	1994.35841666667	2920.54156666667	3466.47773333333	4345.99536666667	3809.06393333333	3023.79	2904.70477666667	3608.32190666667
ABCC6	17.5084366153846	22.1301990769231	15.1849646923077	84.3114264615385	40.6883344615385	66.4844158461539	45.1441738461538	32.0715668461538	50.6968116923077	62.2029654615385	73.5087794615385	64.6881038461539	341.605365846154	364.080248461538	402.758348461538
ABCC6P1	74.5877	84.9783	71.566	275.692	217.92	234.251	129.066	125.171	169.932	126.928	113.522	83.6584	882.984	914.306	987.795
ABCC8	36.1945	30.0224	53.6166	123.495	86.8729	90.8594	69.4139	61.5561	96.2857	16.3727	6.52108	14.4238	305.729	248.887	319.463
ABCC9	5.50993	10.1382	4.82892	4.49346	29.8999	7.7333	7.46668	13.6209	7.0391	35.1907	46.8151	26.4948	19.5676	18.9207	25.3548
ABCD1	27.372	16.8877	15.081	38.1206	38.3973	24.3648	84.9274	69.1284	41.5568	87.6298	153.167	103.237	57.2382	46.7339	49.2675
ABCD2	31.9146	26.6616	20.605	99.8094	45.2747	68.7122	38.9008	32.4427	48.4714	21.1263	33.3004	33.6339	151.317	161.775	149.098
ABCD3	11.232	26.3679	4.19979	43.1992	21.2551	30.8904	19.2597	17.7594	24.148	86.609	128.801	144.923	14.2922	27.4378	25.7075
ABCD4	470.589	760.279	499.369	5634.11	1760.6	3841.43	1098.48	1081.86	1976.15	5001.24	7019.87	6411.99	3531.45	3708.21	3458.3
ABCE1	309.759	323.979	296.907	731.688	618.102	559.581	297.268	251.035	341.615	1733.16	2143.83	2351.87	538.898	507.28	589.655
ABCF1	531.346	528.912	506.999	1813.02	658.079	659.344	1358.96	562.862	1013.25	1797.71	3268.98	2624.62	1037.92	1217.65	1247.75
ABCF2	28.6193	25.284	31.6006	68.7506	41.0665	71.0003	20.1094	24.0104	41.0896	113.084	199.221	228.754	73.5512	75.7725	109.326
ABCF3	215.127	343.966	219.086	667.41	402.124	603	342.087	307.128	559.91	1187.56	1657.69	1530.89	699.37	854.699	806.919
ABCG1	87.5011	114.116	85.6089	211.462	189.103	205.034	214.678	110.207	102.34	289.895	328.671	278.829	273.601	313.582	251.874
ABCG2	359.778	647.871	340.54	1473.97	832.682	1183.96	427.935	324.282	500.605	428.504	538.411	443.651	964.636	958.26	1095.16
ABCG4	32.7547	38.0197	18.1718	173.54	96.963	115.869	75.3908	62.3661	84.6915	196.172	251.827	206.69	285.692	245.702	277.351
ABCG5	14.9736	17.2275	9.76041	27.2207	14.4027	19.9917	28.596	22.4545	13.1628	9.72183	8.45206	8.28163	23.3865	20.364	24.6554
ABCG8	4.78786	4.49153	4.40421	5.04936	6.15417	4.29195	6.83134	5.04222	6.76489	4.26776	3.42216	7.64269	37.3509	38.4945	40.4109
ABHD1	646.328	780.396	629.202	1171.22	824.924	988.853	718.725	616.34	1150.67	1432.85	1505.56	1503.21	2376.45	2321.97	2343.6
ABHD10	3.70406	4.38109	4.09274	3.69402	3.93807	4.59334	3.84242	3.71559	5.98999	4.82263	3.96633	3.59654	4.54913	4.88978	4.97814
ABHD11	52.9288366666667	53.9849266666667	40.8517	127.508	84.4299	94.5594	195.249593333333	137.474746666667	142.831	201.285	197.142113333333	191.430656666667	213.924943333333	205.538391666667	210.188
ABHD12	82.7321	84.9183	65.3849	175.277	137.183	178.104	152.607	108.53	148.862	569.029	508.79	389.574	200.33	177.836	255.512
ABHD12B	4.27168	5.91307	4.43186	10.0758	5.04143	5.78661	10.5791	6.46141	6.3575	4.96269	4.76648	3.41734	4.96362	5.41738	5.7813
ABHD13	33.0541	27.0688	29.3836	177.054	156.991	104.488	106.9	77.3007	302.046	282.331	364.027	391.599	126.221	152.552	163.432
ABHD14A	1168.78	1522.25	1028.58	3250.27	2587.46	2730.48	1803.11	1551.4	2756.71	3981.99	4452.52	4270.26	3088.44	3148.17	3451.17
ABHD14B	468.7	202.926	173.021	835.016	430.31	454.507	545.602	191.004	704.241	1450.12	1754.41	2010.06	908.636	859.646	1048.74
ABHD15	72.8907	65.5964	52.8914	305.27	207.846	185.516	134.216	127.671	436.936	515.05	1051.78	1010.97	738.164	625.843	1071.8
ABHD2	143.567	270.896	109.718	635.876	385.665	372.349	271.302	418.559	832.729	1722.26	2166.76	1522.46	335.392	284.346	380.208
ABHD3	324.475	163.731	195.266	573.522	292.471	496.297	221.666	242.458	587.045	1336.52	1540.81	1259.87	366.6	405.124	528.933
ABHD4	222.61	289.852	254.287	579.354	273.25	442.445	392.552	282.059	472.062	543.525	660.233	467.469	730.782	795.975	798.96
ABHD5	245.609	310.566	287.731	638.338	556.958	556.805	414.995	262.339	605.154	884.984	1397.78	1611.51	411.298	395.698	607.376
ABHD6	395.087	877.387	344.201	3907.69	1002.1	3785.64	994.153	666.04	1469.48	4029.82	3979.42	3265.67	3406.44	4050.54	3693.5
ABHD8	284.011	392.738	185.227	1802.46	881.198	1553.96	845.92	569.062	1288.58	1724.03	1812	1847.38	946.566	1076.74	1094.46
ABI1	32.5228	69.4096	60.0941	224.699	118.007	128.797	118.264	68.0448	111.061	282.848	415.549	183.925	163.515	165.135	199.852
ABI2	103.388	175.127	115.409	626.605	271.867	370.82	209.43	157.172	287.773	487.729	950.949	732.443	376.246	364.919	467.696
ABI3	28.0607	37.3667	26.0374	98.819	36.2984	66.0335	51.1976	36.2593	51.927	101.101	105.101	109.285	141.401	119.132	149.945
ABI3BP	809.102	786.353	735.042	5371.42	2714.68	5156.91	1114.81	1160.02	2083.07	2191.04	2346.65	2397.72	2724.41	2842.15	2983.83
ABL1	83.6097	94.6891	92.1644	526.852	203.563	359.728	154.945	135.487	254.518	1150.7	1861.77	1192.5	283.818	259.2	309.871
ABL2	82.3023	141.652	81.0224	255.712	114.653	156.851	121.353	75.7244	170.506	402.01	981.701	945.901	286.656	240.854	337.084
ABLIM1	936.615429333333	1390.40830533333	1028.75515233333	8428.18	3231.04	6060.32542433333	1379.75862433333	1218.47212866667	1894.10360266667	1317.49793666667	1477.72	1321.32177133333	5049.16811633333	4773.76	5473.37141666667
ABLIM2	121.599	134.213823333333	105.767860333333	380.728	230.895	291.256613333333	96.8899	71.7016	94.1044	171.137	203.736	175.53	419.732783333333	436.944166666667	425.442633333333
ABLIM3	59.8418	64.0823	67.7586	273.779	185.184	231.001	59.7004	61.3943	115.659	126.463	170.77	149.524	460.032	456.141	466.682
ABO	41.5547	41.6052	24.8041	37.8212	23.8523	40.5189	82.9183	59.0698	149.684	47.4722	62.251	69.3497	76.7802	90.3265	97.8235
ABP1	14.8755	4.49537	4.83188	4.69422	9.07885	5.64258	26.5684	23.0495	30.5475	12.2619	20.2152	23.2423	11.724	7.13743	17.7023
ABR	970.302	1044.69	813.907	5451.72	3156.29	3818.46	1940.87	1570.67	3051.55	5539.05	7172.6	6267.62	4399.05	4408.74	4515.87
ABRA	20.0037	18.5419	5.6871	18.8532	18.008	15.7302	20.0031	16.5397	12.5461	27.9476	15.3705	17.4215	18.2552	22.5234	13.4969
ABT1	99.6375	126.718	76.7278	611.929	384.212	458.888	177.935	165.329	300.985	744.339	769.28	848.604	272.82	285.446	325.161
ABTB1	886.96	1233.95	1195.87	2903.85	1815.41	2791.91	3098.7	2356.16	3960.59	1895.23	2587	2502.81	2395.1	2553.28	2660.71
ABTB2	47.5757	59.5854	46.4385	142.674	69.7955	153.279	119.049	86.3341	115.246	148.273	224.041	211.192	95.5301	84.5776	107.454
ACAA1	232.629	354.664	225.525	930.095	458.059	637.567	293.427	262.528	575.337	1451.16	2519.14	3062.98	1635.97	2591.55	3688.18
ACAA2	1408.6	1978.59	1273.35	5083.44	1627.51	3350.99	2906.99	983.034	5085.65	14339.7	32658.6	27901.3	5995.51	5227.18	6448.55
ACACA	1341.77	1526.64	859.9	2991.92	1860.9	2091.79	1198.02	943.671	1423.47	5208.23	5025.26	5791.63	20398.5	17873.7	18867.8
ACACB	1176.74	1388.34	406.013	6142.7	3910.77	3958.07	1091.6	1042.22	1797.29	1044.11	1199.6	1055.05	8939.68	9289.82	10072.7
ACAD10	56.4922	40.7948	46.4921	296.409	160.991	228.291	294.514	269.727	186.28	272.706	247.257	277.993	263.188	249.215	292.755
ACAD11	424.964	268.362	262.492	854.562	790.239	419.594	430.118	354.596	737.487	1359.75	1840.37	1968.87	1380.58	1347.37	1470.43
ACAD8	58.5418	60.6875	61.5388	138.327	60.7461	121.302	75.4661	65.1303	91.3147	95.4008	126.836	115.478	155.374	162.938	150.147
ACAD9	314.627	371.845	343.264	1589.17	568.16	714.644	549.786	435.817	815.453	1916.97	1972.14	2416.47	1403.79	1507.21	1426.56
ACADL	25.1667	24.1891	19.6196	56.2916	50.5294	51.3111	23.2973	25.9774	16.5831	28.6448	33.1799	29.1791	209.753	162.924	326.685
ACADM	433.787	320.567	297.982	1026.57	458.517	757.961	333.656	400.907	970.035	2612.9	4274.02	1861.96	1227.86	1268.05	1303.47
ACADS	4.0511	5.84925	4.32851	25.5696	11.0848	11.7131	10.5166	9.56067	20.2958	32.5771	63.6161	78.5596	16.7303	16.1564	20.323
ACADSB	679.093	562.259	364.405	2070.18	1063.69	1715.75	852.758	735.273	1417.92	1477.95	1356.92	1414.41	2005.13	2105.92	2432.86
ACADVL	14873.3	16270.1	16667.6	127838	108710	116476	27727.9	26263	36466.3	187806	201068	231081	48259.9	44416.6	51052.3
ACAN	237.157	304.017	228.866	670.576	446.629	587.091	292.694	219.575	319.656	1148.81	1181.36	1058.27	272.752	305.512	345.679
ACAP1	3.41387	10.0147	4.43642	23.1966	12.3178	6.2696	26.5674	18.3884	17.9033	4.50987	7.17916	4.06725	4.51417	8.71815	4.86546
ACAP2	587.513	908.358	582.914	2526.22	1399.5	1538.74	1190.48	899.715	1214.63	3547.3	3394.82	3661.54	911.749	974.201	954.121
ACAP3	3040.1	3204.35	3238.52	7848.74	5631.53	8173.99	3754.9	2848.22	3790.33	5946.36	5754.51	6779.9	5100.3	5352.87	5160.12
ACAT1	321.171526666667	370.562883333333	390.287533333333	1036.26346666667	738.184	914.648366666667	373.101066666667	419.453	812.187	2154.25593333333	2837.96	2901.26613333333	1286.56453333333	1239.48	1288.16586666667
ACAT2	476.784	569.598	399.166	745.567	549.285	766.836	541.032	465.584	1670.95	3314.63	3228.03	3054.86	1658.15	1812.05	2183.51
ACBD3	117.258	189.887	131.095	622.608	580.516	545.815	251.292	164.675	392.988	3186	3785	3216.95	262.68	275.623	284.805
ACBD4	18.4247	12.3357	14.9259	39.931	37.303	35.2932	72.353	55.7383	38.4035	46.7413	69.1464	61.4411	41.383	35.6452	38.3005
ACBD5	21.6359	20.6532	17.8179	55.7932	26.6826	36.4498	53.6551	41.2536	36.8013	158.323	208.538	157.656	41.6395	37.3341	38.7023
ACBD6	284.391	189.86	206.292	908.839	320.462	529.721	199.671	314.439	386.959	1653.97	1682.5	2475.12	787.326	761.532	667.753
ACBD7	4.00182	14.9093	5.34489	35.4502	40.264	11.8652	138.845	90.5625	305.669	234.524	203.763	223.537	43.8595	60.0856	66.9213
ACCN1	65.6392	60.7336	42.1886	150.508	114.967	173.047	231.871	169.539	148.595	383.809	430.794	416.805	147.491	135.402	98.4292
ACCN2	6.33047	14.4409	9.33369	41.6187	23.6922	32.5282	41.5343	29.9898	29.5764	174.802	184.152	191.088	71.471	72.197	85.9784
ACCN3	3.31351	3.09117	4.21741	3.87955	4.89114	5.26814	4.52305	4.15713	5.76501	15.2519	12.1137	5.59134	4.40231	4.50635	6.30701
ACCN4	88.4185	80.706	62.8426	498.247	322.377	365.37	450.987	290.993	502.63	558.107	748.441	941.187	290.43	253.369	284.133
ACCN5	4.79418	3.68217	3.72545	4.0568	5.53947	4.67427	4.74523	4.6985	6.67949	5.44408	4.65139	37.1214	4.23126	4.45315	4.76964
ACCS	152.192	385.449	143.713	1925.31	743.72	1568.84	312.962	307.597	1024.05	1012.3	1305.86	1066.26	1025.85	1313.65	1462.69
ACCSL	4.2242	4.91403	4.39733	4.57051	5.87784	5.89504	6.7571	5.17138	6.09808	4.7239	3.98602	5.4335	5.01266	5.38799	5.65505
ACD	642.143	906.357	582.423	4920.47	2398.43	3820.84	2102.65	1831.78	3467.13	5152.17	6140.19	5605.91	3522.37	3241.54	3898.44
ACE	20.0593767272727	18.8700971818182	18.6557188181818	50.8606713636364	33.1677343636364	35.2267138181818	41.8941974545455	35.7386	34.2684960909091	85.4474432727273	82.7026672727273	77.7777827272727	86.2386514545454	72.3222724545455	77.5871331818182
ACE2	5.22715	6.83791	5.59518	41.5439	12.7166	24.7921	13.8322	10.7398	7.13371	4.5193	4.67921	6.40771	24.359	16.9792	16.1666
ACER1	60.4027	36.229	27.3341	49.661	54.3309	26.2227	176.544	134.175	60.0576	58.7311	51.0488	71.6949	41.4646	26.9274	32.5719
ACER2	75.3563	36.3917	42.6332	182.963	145.899	87.8381	194.291	174.338	43.6494	89.0191	91.879	110.959	60.6191	58.4025	63.0577
ACER3	16.2016	43.1484	20.0004	148.44	111.71	128.142	39.4968	41.6208	58.1096	178.924	210.07	176.022	63.4865	77.5926	86.6321
ACHE	19.0846	10.0151	5.20533	54.8482	24.7786	22.4549	68.7582	46.6402	49.3182	117.727	114.761	96.588	24.3749	32.0354	34.0461
ACIN1	40.1752	19.048	14.2324	85.7973	73.4771	50.156	156.927	127.341	62.3822	117.813	115.142	115.583	66.6066	38.5129	38.849
ACLY	174.798	237.248	145.274	677.974	289.614	549.114	323.9	301.908	442.287	1709.72	2198.52	2041.2	1173.26	1034.24	1248.82
ACMSD	13.4141	11.0735	4.30915	4.64171	5.867	4.07022	19.8827	12.9802	6.15507	4.40104	3.48681	4.52369	5.72581	5.43372	6.01071
ACN9	863.851	881.249	737.082	3725.07	1227.96	2575.46	909.277	952.388	1505.23	4721.76	6275.3	4779.66	2005.47	1835.99	1959.14
ACO1	227.144	377.885	254.585	876.739	5954.9	766.045	340.336	276.298	795.158	1326.65	1618.1	4915.07	1837.55	1474.77	1730.54
ACO2	2074.07	2478.92	1746.31	9524.2	4578.32	6963.78	4216.15	3249.92	7453.55	13322.2	19407	17861.4	11180.9	11285.9	12600.9
ACOT1	3935.07	5798.19	3329.86	14409.7	12428.3	13077.4	5189.64	3446.61	6723.76	36823.2	36356.2	36507.6	21922.8	23380	24950.8
ACOT11	43.5698	36.2429	30.7088	75.8753	60.9846	51.1575	118.713	103.204	63.6466	112.037	172.613	158.677	62.5692	59.3436	55.9924
ACOT12	9.09701	2.3716	6.30026	19.9154	5.84803	12.5104	26.0959	18.5997	22.6626	11.2193	14.892	9.306	11.1755	37.1698	16.6496
ACOT13	439.727	527.612	553.338	970.193	600.62	792.235	478.854	432.527	910.529	3862.16	5489.64	4661.67	1728.43	1892.91	2117.36
ACOT4	16.6808	10.0491	5.0815	18.139	18.2128	13.7458	9.09034	8.09892	14.1211	22.203	30.5703	41.85	45.67	43.6346	48.8195
ACOT6	16.3976	16.6329	20.0154	24.5393	25.3624	30.0901	23.8159	18.9586	11.6312	23.1872	26.0926	31.3444	74.057	75.0251	75.9647
ACOT7	3.76866	4.26405	4.035	16.0662	4.23054	12.9067	10.1976	14.4927	27.1777	69.5708	75.8701	89.4005	13.7277	36.0155	39.9651
ACOT8	45.715	30.3412	36.3056	77.7597	57.0577	54.2377	181.099	91.3984	104.466	174.935	206.93	186.984	75.8252	55.3805	76.2727
ACOT9	345.067	796.42	315.206	1320.11	866.328	929.462	945.631	555.111	1475.71	6998.53	7311.12	5694.11	1878.33	1896.5	2216.73
ACOX1	610.115	775.462	468.896	2767.82	700.299	2361.33	1170.26	955.974	2048.65	2684.62	4129.79	2837.35	2417.92	2127.65	2669.12
ACOX2	756.424	1172.29	805.21	4077.5	2435.15	3083.59	883.379	717.581	1392.6	2318.87	2863.67	2761.83	4687.28	4689.23	4846.94
ACOX3	193.387	64.6928	68.1851	523.394	168.951	139.455	151.254	84.5914	198.505	495.192	570.548	588.636	408.719	374.719	393.058
ACOXL	26.1879	29.3601	27.1997	38.9442	35.0168	38.8904	15.584	13.5178	12.2204	6.61094	5.00236	12.6951	15.6218	15.1192	13.8778
ACP1	1044.38	1232.75734066667	1043.9	2447.87330333333	1372.50134333333	1758.46010733333	1363.65674533333	1034.26031266667	1929.77467933333	2916.07	3579.85372666667	3327.25451266667	1598.74	1613.08	1687.90635566667
ACP2	12.9876	6.02595	4.95345	10.1357	9.57338	6.25921	34.1831	19.1627	11.3981	24.0812	22.2931	24.8777	9.79125	7.0001	8.40707
ACP5	5312.89	8016.96	5237.1	42621.2	34039.1	37408.2	7295.08	6616.84	8656.55	39691	43983.4	40423.3	28854.4	29345.4	29337.3
ACP6	21.773	17.0878	14.1184	40.9325	22.9917	20.3426	54.8557	40.8108	23.884	37.0306	103.742	66.7404	46.4003	48.6399	62.3764
ACPL2	158.527	154.185	129.163	498.198	227.491	326.662	256.147	210.364	309.181	723.33	1071.22	818.59	394.029	445.162	465.489
ACPP	19.4716	27.8675	18.4818	52.4196	23.6513	35.9446	64.3313	49.337	133.7	60.6455	77.3912	52.6142	15.8958	20.5617	24.4512
ACPT	180.369	131.514	104.488	474.639	241.346	399.774	516.535	405.824	222.895	354.805	480.523	478.369	215.092	195.322	180.059
ACR	68.5926	52.4522	40.4589	140.207	113.693	120.298	186.188	147.68	91.7854	127.79	109.676	122.974	160.058	117.497	115.931
ACRBP	445.946	365.579	260.223	753.082	438.408	571.152	1251.27	1207.02	1575.48	414.386	444.718	451.45	469.546	509.634	545.312
ACRC	55.9546	70.6671	43.5981	174.63	111.173	141.832	57.56	60.23	108.445	259.197	402.686	380.32	285.772	260.126	392.284
ACRV1	3.44539	3.39715	3.98189	7.20607	6.24992	22.8679	13.4851	12.7752	5.78846	17.2401	8.42339	7.6722	5.10287	4.58548	4.64614
ACSBG1	4.68089	4.66051	3.98224	3.63933	4.61669	4.42532	9.74413	6.62766	8.22334	5.19563	4.30715	3.54092	4.51969	4.97396	5.23772
ACSBG2	26.5156	19.0855	16.5296	28.0238	28.3077	26.1395	74.1761	63.4468	26.5926	29.6267	28.7989	27.081	21.8713	17.2503	14.2617
ACSF2	53.3228	162.604	44.745	310.718	131.286	188.147	128.876	99.3085	224.96	434.558	863.853	717.8	1065.89	717.56	1047.35
ACSF3	35.4151	38.2966	30.8359	264.964	91.2546	206.25	108.768	69.8125	138.547	178.79	198.941	215.289	79.9825	76.6417	101.471
ACSL1	1689.57	2083.92	1140.53	4709.92	2599.96	3424.38	1932.37	1462.09	2807.09	2500.47	3141.87	2814.51	13254.2	13211.4	14565.8
ACSL3	89.4892	177.762	118.089	440.586	211.022	317.489	87.7849	51.9576	196.845	934.616	1762.55	1382.92	587.932	626.87	712.932
ACSL4	577.794	899.672	610.499	1515.91	1174.55	1261.13	798.685	513.308	1361.03	4093.09	7146.6	6134.18	1301.27	1281.06	1474.84
ACSL5	2529.89	3370.85	2989.06	10715.6	4494.3	8172.44	4809.19	3271.09	8763.82	5262.38	5422.65	6332.1	8448.28	7668.57	8643.59
ACSL6	376.503	485.567	339.177	286.461	246.138	265.576	992.121	590.928	1751.13	29.0019	26.1751	28.5344	46.1663	33.7224	35.1819
ACSM1	5.83836	6.09014	4.51521	5.41889	6.23791	6.03542	7.81186	7.90717	8.23404	6.05227	4.25857	4.89579	6.27564	5.38536	6.46135
ACSM2B	86.9694	59.684	53.6909	129.059	114.093	123.273	170.473	105.378	56.9001	111.802	97.7896	98.6928	73.6435	63.8639	70.0617
ACSM3	21.3685	24.1407	10.8407	35.3908	21.003	30.6014	53.989	36.395	39.5073	46.1572	85.6815	62.6364	26.6976	24.9595	28.9332
ACSM4	3.52904	3.16082	3.7633	3.63638	4.44715	4.68829	3.97161	3.82566	5.84857	4.58507	5.48086	3.74954	4.29361	4.4906	4.50388
ACSM5	95.6993	160.349	94.2298	620.297	266.485	477.035	178.33	221.278	245.31	114.686	148.161	114.576	386.627	378.932	376.974
ACSS1	422.532536727273	596.192663272727	442.034755090909	836.088119090909	529.487767454545	662.469	797.858982909091	637.601241818182	1482.86047581818	654.774438636364	974.469865454545	931.847662727273	1393.38508181818	1368.91988263636	1609.66725090909
ACSS2	133.042	246.611	149.647	593.223	424.578	382.985	269.186	180.683	484.005	814.962	840.221	782.223	4109.78	3719.09	4482.69
ACSS3	112.966	127.68	110.71	298.558	123.318	241.495	181.47	105.862	157.146	719.641	967.204	766.231	488.246	499.327	544.226
ACTA1	35.165	53.7197	33.728	57.2651	40.3628	47.4103	67.7265	45.8955	69.4936	49.4218	64.1316	66.1219	64.3907	60.8037	69.6582
ACTA2	588.452	881.705	609.263	4505.9	1747.29	2094.26	1391.26	1407.95	3098.03	9754.82	8138.2	8706.4	20911.5	15855.5	17858.5
ACTB	8123.11645454545	10249.9299090909	9516.46154545455	156215.375454545	85817.3736363636	133712.086363636	26762.3275454545	21125.3021818182	35196.5263636364	241251.127272727	287753.390909091	280165.218181818	22005.7943636364	20600.3021818182	21134.8249090909
ACTBL2	43.9606	40.6636	52.3479	146.263	86.4009	107.214	162.573	106.67	217.732	318.993	403.547	403.731	144.639	129.764	129.851
ACTC1	4.21124	4.83756	4.63592	4.42197	5.9459	5.83745	5.23071	4.72526	7.01446	4.69369	3.95572	9.65031	4.9174	6.4422	5.58484
ACTG1	3563.09	5656.32	4455.16	76627	13493.9	70946	36372.6	13790.3	62935	336418	477872	413201	33222.8	31520.1	32688.1
ACTG2	579.633	644.52	675.641	2342.83	1605.68	2178.16	3479.68	2773.61	3549.55	2058.98	2307.43	2758	3810.53	3806.63	3778.14
ACTL6A	3240.51	3990.38	3117.98	10201.3	7442.5	7943.57	5148.6	4020.42	6318.99	18522	20255.5	20826.3	4459.46	4734.15	5238.67
ACTL6B	55.0144	33.3521	31.7816	154.863	71.3849	105.943	193.893	151.552	117.53	184.136	168.79	183.474	231.769	206.91	282.01
ACTL7A	28.4363	5.65585	4.27675	17.0894	10.4796	15.1667	38.6661	30.9074	12.4839	12.5689	10.3386	19.7176	27.3553	21.6472	16.8737
ACTL7B	5.05959	6.77546	4.53068	4.70739	5.99209	4.59004	9.50519	5.89405	6.15054	4.66661	3.8545	4.13052	5.64536	5.80247	6.2428
ACTL8	5.49544	6.04829	4.67485	10.3979	7.15752	4.86528	21.1189	13.1496	7.20337	6.91815	14.5019	20.712	7.00588	6.8588	8.81831
ACTL9	5.45884	3.61305	3.72965	4.09866	5.49578	4.7055	4.79343	4.74245	6.68183	5.43007	4.65303	7.08972	4.22098	4.42413	4.7209
ACTN1	179.723	217.823	180.874	678.975	435.206	514.41	190.468	192.225	568.942	1382.46	6367.6	4826.98	627.98	754.65	1015.64
ACTN2	39.2987	21.6375	16.1506	62.6199	38.544	40.6687	108.675	70.3566	34.5201	55.9855	92.4856	87.7888	65.2077	138.891	81.6181
ACTN3	3.6361	3.78446	4.22958	4.90032	5.29003	6.66175	5.75325	5.48123	6.32024	7.56392	7.16962	5.30323	4.88903	5.04026	5.35129
ACTN4	103.721	119.056	100.047	681.947	404.049	463.877	164.445	124.228	311.469	1454.45	2120.79	1643.15	491.86	483.527	584.241
ACTR10	216.984	251.225	195.716	1432.72	722.413	1049.64	299.262	249.526	475.414	849.699	994.909	1063	662.027	685.313	602.716
ACTR1A	51.4596	80.0916	69.672	139.438	99.8738	103.701	68.5412	56.2881	130.051	570.827	571.967	358.759	264.739	250.788	548.133
ACTR1B	49.3047	73.9454	49.969	246.449	135.175	151.087	65.6526	57.2519	250.264	271.979	423.825	428.044	157.655	194.846	188.389
ACTR2	343.628	488.519	434.025	2001.38	1362.42	1596.63	1053.31	1137.99	2059.79	5915.88	9729.7	12143.8	446.273	478.002	594.118
ACTR3	1874.76	2956.92	1981.36	8728.88	4721.95	6634.78	5584.48	3732.38	9082.13	23439.2	26752.2	24975	3139.38	3203.03	3626.23
ACTR3B	436.381	552.884723333333	413.051	1832.2	1251.74017666667	1634.21031333333	643.532346666667	477.619766666667	777.707576666667	1930.79353333333	2196.96325333333	2025.89033333333	1079.09464333333	1105.31698333333	1251.24
ACTR3C	7.468	10.6425	9.58498	31.8988	12.8371	19.7971	16.9251	10.2105	22.9152	28.1032	48.9058	37.4433	22.3072	20.4309	23.1196
ACTR5	42.5748	46.6899	45.2565	109.285	57.4181	86.4934	73.9147	34.1603	76.3665	171.39	123.627	134.935	109.487	109.784	134.833
ACTR6	937.023	605.119	495.737	3595.48	1890.09	2248.89	802.538	748.324	1442.99	4465.16	4326.83	4748.24	1957.14	2118.81	2343.84
ACTR8	35.743	50.8934	32.6175	87.0334	50.5144	82.4707	39.4348	34.9571	68.5612	108.329	254.141	245.148	131.019	127.445	98.0561
ACTRT1	8.03944	5.30291	4.58928	3.0495	6.11467	3.95206	5.24315	5.15219	6.84749	4.27991	3.97776	6.38735	5.44672	5.23295	5.64588
ACTRT2	4.59429	5.61242	4.32264	3.62217	4.59579	4.31286	12.9027	4.1224	6.55051	5.26908	4.43409	3.29712	4.79066	5.4764	5.85924
ACVR1	488.59	1041.52	572.222	3332.03	954.309	1508.31	497.535	433.407	878.94	4070.67	7250.76	6417.78	1891.88	1755.68	1959.21
ACVR1B	4.37898	4.56447	4.16178	3.26941	5.75788	3.86611	4.91659	4.39618	6.44493	4.22194	3.57673	4.51338	5.49087	5.14476	5.59307
ACVR1C	103.855774333333	153.433	111.071	255.121719666667	172.396	185.008012333333	70.7935106666667	39.2056496666667	72.7369756666667	46.3312	47.0203	47.7828993333333	457.72	465.995	513.805883333333
ACVR2A	91.5453	118.177	44.4358	245.66	138.874	185.615	96.9652	66.5557	144.368	321.937	290.323	507.677	279.825	285.074	300.781
ACVR2B	12.8935	13.2637	11.0926	54.4578	34.7574	43.1276	19.9748	8.25144	21.7737	46.3577	80.1995	94.4797	87.6157	70.96	107.56
ACVRL1	195.605	318.3	229.904	1181.04	610.514	887.205	655.13	478.882	812.801	1731.4	1905.78	2085.51	2338.74	1793.14	2371.18
ACY1	63.0145	78.8029	51.6936	107.265	128.707	117.021	79.6309	48.1335	98.7742	274.748	525.129	223.397	517.022	460.625	505.36
ACY3	14.8941	8.16192	5.48755	8.14785	16.0743	4.45248	30.2584	23.1424	6.51134	9.21333	11.3087	19.7649	6.20205	5.69319	6.10014
ACYP1	190.954	334.024	214.676	792.804	379.478	596.207	342.26	283.86	410.407	592.792	1177.58	941.159	988.666	924.439	826.418
ACYP2	43.9919	69.948	50.9647	112.602	56.5501	98.7135	45.2531	34.2767	89.927	159.505	144.972	119.293	224.393	219.308	277.813
ADA	1504.9	2042.03	1270.92	4083.31	2342.94	3009.3	4059.98	3396.66	4784.3	10698.6	10391.1	10536.8	3835.76	4067.28	4235.33
ADAD1	125.9	93.1117	78.5927	296.825	231.033	263.987	309.666	300.921	450.424	672.792	501.146	609.08	206.365	161.386	156.622
ADAD2	4.91881	6.71346	4.84833	98.395	32.6673	77.2943	5.51035	6.28226	17.7924	32.2584	42.228	24.3301	131.067	124.762	191.727
ADAL	73.8429	128.194	50.3571	266.905	199.245	150.288	200.176	131.786	153.563	488.971	744.013	586.384	485.493	516.054	592.361
ADAM10	376.137	468.264	350.851	1253.43	1050.74	1080.87	426.51	400.766	680.652	3031.57	3766.26	3538.84	784.303	824.733	928.09
ADAM11	5.48673	4.70995	5.18305	14.6769	6.25291	5.52919	16.7667	13.0692	45.2499	10.9084	12.0642	13.616	12.1604	11.6624	12.925
ADAM12	22.8680426666667	14.5210986666667	20.9933336666667	67.6304	48.2922566666667	45.3584193333333	80.5454	60.0333683333333	34.3843603333333	205.535143333333	257.176673333333	298.789	31.1526833333333	31.5113133333333	26.3600686666667
ADAM15	3648.76	3958.07	4926.34	23114.9	10977.5	19970.5	5763.68	4645.93	6798.91	19337.6	30431.7	28374.5	11902.3	11299.5	12728.6
ADAM17	111.974	79.8544	74.4584	575.351	470.428	427.678	177.737	164.61	111.167	469.537	421.864	616.882	121.854	123.721	110.097
ADAM18	4.30197	6.36658	5.21816	3.63729	4.2175	4.68124	4.52676	3.99418	6.38407	4.80082	4.4134	3.86305	5.05599	5.37902	5.74092
ADAM19	286.103	285.859	332.695	769.525	365.203	464.223	1174.95	603.31	1119.3	2114.14	2305.16	2521.58	762.384	882.55	898.725
ADAM2	4.91849	5.08396	4.56981	3.24768	6.57699	4.07042	5.1737	4.72926	7.00661	4.27052	3.81683	4.89464	41.24	5.38827	5.69535
ADAM20	12.9916	18.7246	15.6593	45.4165	18.6788	26.0542	19.1627	12.4054	9.04647	20.1799	27.9344	23.8469	29.5599	19.5058	20.5259
ADAM21	11.3633	7.3875	10.9457	27.9272	20.8733	26.35	23.7625	17.7359	17.4136	59.5266	80.0257	73.4951	28.5005	38.8172	30.8691
ADAM22	38.0902	27.063	17.3556	47.4943	47.4099	49.1454	104.557	86.2689	44.7985	67.5989	76.5036	77.0477	50.8127	39.8558	49.3267
ADAM23	5.68965	7.68667	6.5735	49.7285	36.471	35.6487	22.3131	12.095	17.8302	20.3473	29.7494	31.2924	66.1433	61.4539	70.3612
ADAM28	85.7581	74.6001	51.9147	185.238	105.36	128.048	136.66	104.207	113.394	51.5632	49.0917	52.1683	87.7835	96.0792	119.763
ADAM29	19.3104	25.5726	13.0565	18.477	15.9224	11.1545	35.9803	37.7368	6.12682	4.83213	8.2193	37.0653	7.63584	5.66973	6.04971
ADAM30	7.09307	5.67981	6.70547	3.60787	4.95214	4.01679	8.77253	4.35857	6.18908	5.992	4.0666	4.64658	7.11465	26.5384	6.0269
ADAM32	4.76616	5.95652	5.06688	16.4983	8.26043	10.2872	9.89882	7.34801	14.9956	18.4163	27.9557	17.1833	28.0112	29.4281	38.3502
ADAM33	111	64.4341	73.1346913333333	408.431	260.396673333333	365.330663333333	287.573	252.484334666667	277.966	143.119688333333	122.457	129.554	111.394963333333	112.524989666667	106.473
ADAM3A	34.3787	14.5655	42.9928	33.3325	28.4332	23.4053	29.7327	38.5556	15.227	26.8985	11.6575	37.1139	32.7458	27.5792	22.4927
ADAM5P	4.65507	5.25424	4.19101	3.58719	4.83559	4.34966	3.82756	5.14231	6.59915	5.33128	4.66782	3.37008	4.65097	5.28548	5.66174
ADAM6	4.53248	6.09453	5.5341	3.86578	5.15036	5.15826	4.80137	4.19219	6.26615	4.877	4.36244	4.1318	5.00708	5.42526	5.79476
ADAM7	4.7342	6.17809	5.91752	10.8229	5.61726	8.04135	16.6846	4.55738	6.26778	4.89844	13.5798	10.8361	5.28377	5.62868	6.04586
ADAM8	5744.95	6300.38	4164.89	15950.1	13997.3	11058.3	20853.5	18083.5	26241.6	17011.5	22109	20157.4	5422.31	5509.88	5756.33
ADAM9	9.18269	16.8697	11.7809	56.9317	68.1337	34.1856	36.0726	21.9875	125.464	487.851	1071.7	754.294	63.1894	42.7236	57.4095
ADAMDEC1	5.23038	6.49817	5.25733	3.01153	6.77981	5.0747	5.53856	5.15094	7.38366	9.51007	4.5068	4.56041	5.81891	5.54498	6.0428
ADAMTS1	138.338	281.821	171.374	427.738	295.231	325.914	204.866	144.257	394.519	3434.4	4347.3	3894.07	255.653	256.901	284.373
ADAMTS10	2365.05	3288.09	2432.86	10036.4	7580.57	10531.5	2515.45	1867.09	3951.53	11798.9	14429.6	13569.1	20192.5	20144.2	22245.9
ADAMTS12	9.71609	22.9521	5.8845	6.02103	5.43016	5.12119	38.0682	24.5581	6.63315	10.5359	9.22033	5.7751	7.51858	5.64925	6.17965
ADAMTS13	50.445	60.8896	45.3255	387.042	189.308	262.403	93.056	85.4224	152.24	390.052	426.094	349.709	354.6	400.305	434.856
ADAMTS14	1038.87	1535.09	1163.33	4358.01	2930.65	3098.09	460.392	368.066	729.231	14281.3	15221.1	13431	916.182	947.502	1110.21
ADAMTS15	3.86352	2.83648	3.60415	3.65168	4.71438	4.65202	4.09645	4.03924	8.35697	4.98694	3.82308	3.94058	4.18336	4.33889	4.32451
ADAMTS16	25.1645	64.4387	15.4408	38.0005	22.8462	30.0683	37.9974	23.4703	12.6611	25.0289	28.7889	23.9826	23.609	27.6455	23.8195
ADAMTS17	2001.81	963.463	869.437	7438.9	5524.36	4489.56	1851.99	1320.23	2713.83	689.449	947.679	1056.01	4313.51	4398.84	5353.3
ADAMTS18	33.6912	31.3354	20.3406	344.487	211.714	183.109	141.448	95.1515	145.793	941.52	1228.26	1227.03	43.3573	59.0107	66.9267
ADAMTS19	21.5068	6.64291	10.3397	26.9811	16.9621	14.1266	61.2462	47.136	31.8009	18.3487	21.5298	23.8375	38.042	13.0643	25.5344
ADAMTS2	11.2911	8.54267	9.46036	17.2193	15.9904	9.54924	41.1859	28.3315	6.36556	27.7262	45.4155	52.5	12.2086	7.29224	10.1106
ADAMTS20	4.66282	5.19428	4.21263	3.57971	4.51534	4.35546	3.73048	3.96228	6.54436	5.28085	4.375	3.42122	4.61127	5.18455	5.46077
ADAMTS3	107.707	73.6026	57.2341	183.398	88.4952	151.846	94.5702	63.4728	151.606	828.166	942.703	1100.92	108.707	101.858	123.45
ADAMTS4	389.73	324.52	308.242	1148.89	659.247	754.153	453.019	241.239	925.188	35426.1	34565.5	25665.9	1140.69	1148.06	1465.11
ADAMTS5	1580.25	1624.08	1784.78	4051.59	2782.14	3442.64	1845.58	1782.49	2481.81	22107.6	20495.2	21325.8	4055.29	3931.55	4223.28
ADAMTS6	42.5509813333333	93.8813016666667	35.3441163333333	144.929882333333	52.3018	96.1533413333333	60.7881266666667	45.5793573333333	84.7913	442.771049666667	559.407018666667	580.258	385.783021333333	387.480133333333	471.334826666667
ADAMTS7	97.7967	73.3915	71.5515	286.407	198.431	193.326	240.142	174.196	199.514	427.846	464.737	534.661	210.19	205.561	243.117
ADAMTS8	44.9351	63.8479	52.6191	37.1445	16.8841	29.5653	40.1382	37.8401	68.3936	26.8788	25.2299	23.3316	5.65121	5.61872	6.14668
ADAMTS9	2885.37	4182.91	3012.18	10082.8	4441.71	5580.57	3004.77	2923.13	6297.79	12293.5	30333.6	20769.2	14598.1	6437.34	14484.5
ADAMTSL1	75.7055	78.7664	95.5289	273.981	138.631	265.655	78.9305	77.5192	91.0073	233.772	297.46	224.57	182.339	171.155	256.542
ADAMTSL2	304.995551333333	487.749	469.818823333333	1223.41743533333	857.923933333333	1012.24909333333	270.016356666667	200.870943333333	269.948628666667	1357.82	1379.96482666667	1568.35719333333	962.236696666667	962.290885666667	969.02
ADAMTSL3	216.333	186.185	146.479	136.141	92.7201	116.781	84.3842	77.5129	119.873	79.224	79.7131	79.7098	704.979	653.227	738.512
ADAMTSL4	21.9763	26.0914041666667	18.7352	32.8270408333333	26.1087369166667	30.8155	21.8523	19.4891910833333	21.3168573333333	53.5833308333333	57.7581	66.051	41.8255979166667	29.6823	33.3915058333333
ADAMTSL5	205.227	208.375	253.695	365.429	239.357	239.903	446.091	308.792	976.479	956.079	1022.93	1319.66	608.197	716.938	762.218
ADAP1	176.457	123.376	117.073	507.206	261.775	361.851	478.401	383.605	352.075	570.646	550.501	545.366	264.925	314.096	245.928
ADAP2	1956.37	2519.56	2039.58	7272.03	4495.29	5768.69	2458.37	2291.01	2952.19	7405.35	7849.69	8080.27	7128.33	7181.3	7475.39
ADAR	3095.44	5752.47	2634.13	18478.8	5734.03	21069.3	4518.65	4008.04	11864.8	17008.6	16618.3	14324.9	12757.3	12265.2	14578.3
ADARB1	305.069	777.173	293.951	1000.23	763.877	826.238	391.846	309.969	515.507	559.117	1108.06	1076.02	4218.56	2638.53	3537.44
ADARB2	28.9619	28.3002	19.4037	85.1882	53.1764	76.2704	86.3436	65.1421	48.0292	48.6943	42.1463	53.2583	42.8112	41.8612	42.3285
ADAT1	46.112	54.1193	43.1366	140.271	92.4278	127.591	52.9725	32.178	57.1515	85.491	85.1301	124.18	88.6457	92.2698	109.918
ADAT2	12845.3	18006.9	15593.3	120045	106400	80700.2	80445.7	59761.8	89541	190660	190522	296142	14728.6	13868.2	13512.9
ADAT3	155.821	301.166	172.921	681.639	447.211	642.05	359.608	325.123	438.315	1485.8	1477.72	1717.48	358.933	335.512	373.519
ADC	58.9621	104.255	78.0009	288.875	123.325	230.574	95.753	54.8711	170.282	358.709	502.578	209.367	420.599	586.859	520.581
ADCK1	28.5766	18.9766	13.9678	29.7813	34.5271	45.9967	80.6124	51.5958	22.9535	65.8149	64.2142	47.7955	30.9555	19.3838	43.0094
ADCK2	4.15886	3.39933	3.69942	10.6129	5.42837	7.71893	9.14973	4.54803	6.19897	13.9363	24.1545	27.1602	9.67268	5.69839	6.71405
ADCK4	3.87584	2.55162	3.58871	3.79	4.66329	4.77721	4.33948	4.26857	6.08001	4.58804	3.8145	10.916	4.14958	4.21332	4.18572
ADCK5	11.2036	3.91843	4.38141	38.0033	6.8602	23.9065	11.0873	8.36618	52.0274	87.1734	125.907	153.089	95.2034	67.2995	99.9441
ADCY1	29.8361	44.2679	37.527	149.705	63.5013	123.558	36.5375	26.9742	84.1108	193.95	197.928	228.6	248.965	278.61	290.156
ADCY10	9.7802	8.10725	5.02048	21.9001	10.6068	14.5854	62.1191	34.5972	9.80511	17.5859	13.8762	16.2055	26.4393	21.5361	23.9086
ADCY2	4.49958	4.71749	4.47565	8.4795	10.2258	6.81435	11.172	8.85915	6.68674	5.01033	5.30322	7.62127	4.78083	30.6465	5.22154
ADCY3	1378.47	1743.61	1210.3	8750.46	3316.59	4788.5	1355.18	872.813	2059.29	3418.29	3900.15	3997.1	5277.11	5776.68	7035.06
ADCY4	684.224	1063.29	768.224	2965	1577.64	2952.82	764.847	680.939	916.812	1057.92	1109.18	1346.36	3669.32	3926.04	5345.88
ADCY5	5.00502	7.01511	5.79008	3.36791	5.2699	4.64641	6.73154	4.30075	6.7859	9.97285	5.40123	6.03582	5.35418	5.56047	6.09176
ADCY6	7.41475	11.4079	7.27097	74.6444	40.6283	55.6496	26.442	17.801	43.8784	79.2823	104.811	149.256	253.512	226.688	252.4
ADCY7	405.318	576.542	507.991	2316.43	1822.54	2280.68	2258.35	1039.58	5937.8	6935.04	7857.28	8805.96	4145.07	3996.84	4138.9
ADCY8	3.25329	2.63079	3.81115	3.76458	4.52449	4.98496	4.31601	4.06558	5.74637	4.26402	3.48013	3.90974	4.26148	4.29836	4.3404
ADCY9	146.682	222.758	168.396	1354.41	533.218	903.244	167.812	150.551	523.779	2241.78	3200.95	1704.64	1295.56	1539.21	1829.51
ADCYAP1	137.575	275.741	131.265	13.8329	3.99695	10.2528	21.5737	31.8733	19.8039	5.18082	9.66841	21.6952	328.1	273.092	339.243
ADCYAP1R1	6.23963	4.87488	4.12034	3.68554	3.7283	4.46146	8.80505	9.81599	6.14067	4.948	7.82979	26.9701	4.63261	5.02033	5.15254
ADD1	13.0983	7.79731	6.93888	30.9668	21.362	10.4801	13.8555	9.70832	6.24231	27.2684	25.0511	24.6341	12.6456	19.2907	26.8331
ADD2	97.5648	109.22	121.375292333333	125.216985333333	94.9066583333333	116.150364666667	465.697027333333	369.203974333333	585.353925333333	16.4498006666667	9.34557	7.31144	4.89412133333333	5.24536766666667	5.39379
ADD3	3081.95	3421.27	2928.37	39169.6	13819.1	38984	11864	7953.11	21716.4	31404.8	26041.7	32207.3	14669.6	14560.2	16153.9
ADH1A	826.996	335.409	417.489	1803.06	594.811	688.028	368.593	113.361	431.596	225.168	613.577	480.833	6182.4	6487.82	8005.49
ADH1B	51.0962	80.3997	75.1299	492.437	424.18	215.997	63.9629	67.1307	136.515	89.0607	108	147.631	1532.01	1491.97	1559.53
ADH1C	921.244	1126.63	1056.64	3007.85	2866.08	2258.87	639.844	327.061	503.557	316.215	463.929	415.197	11641.7	11251.7	12757.7
ADH4	22.2546	28.9917	19.9777	11.9595	4.74152	16.8007	6.69939	8.14213	6.45184	5.22203	11.3918	9.68711	7.7863	5.47546	27.225
ADH5	349.237	264.747	271.467	1664.45	854.538	1181.3	357.851	302.083	1187.56	4861.34	4263.9	3815.78	1642.14	2130.41	3021.14
ADH6	3.5157	3.51658	4.50838	4.04357	5.28435	5.55378	9.39658	4.48526	5.87569	4.3297	3.57761	4.05698	4.53346	15.3158	4.93882
ADH7	4.14203	4.96122	4.41082	3.70925	4.69463	4.65324	4.06335	4.0153	6.2542	5.01582	4.20559	3.57715	4.67311	5.1731	5.47225
ADHFE1	110.232	160.334	114.549	488.652	126.596	202.388	91.5452	76.9495	166.305	101.709	95.7783	123.088	744.054	823.564	799.434
ADI1	274.56	406.984	263.299	817.441	335.857	623.623	432.861	304.909	554.51	929.31	1309.26	2053.25	1110.06	1030.54	1153.04
ADIG	3.71734	5.92847	4.25155	3.7285	3.86403	4.62556	8.74855	3.97772	6.00726	4.82443	4.01608	3.61259	4.62993	4.97863	5.10164
ADIPOQ	807.838	1076.02	777.864	1343.71	731.517	980.967	479.534	360.998	556.043	301.943	374.057	322.418	2525.19	2616.11	2915.12
ADIPOR1	1331.68	2190.87	1596.93	3606.05	2155.75	3971.56	1294.87	995.797	1851.19	3446.61	3773.2	3364.01	1047.54	1025.72	1198.18
ADIPOR2	1514.53	3051.18	1390.82	5118.14	2529.48	5293.41	6347.81	2094.05	28671.9	14224.9	10247.4	3880.63	11126.5	11109.8	14493.5
ADK	199.861	257.445	194.361	594.283	358.981	461.694	300.498	226.326	551.718	2091.81	3007.53	2917.22	1042.71	1052.63	1087.04
ADM	295.513	383.871	275.863	934.11	502.819	733.808	386.954	339.273	820.42	6300.21	7631.44	6982.85	1413.07	1391.87	1708.3
ADM2	187.738	198.873	174.314	172.472	146.002	138.479	250.332	213.062	191.939	176.599	175.084	175.079	130.173	126.025	120.873
ADNP	1441.89	1644.36	1299.45	6078.63	2100.91	5490.22	3300.74	2239.83	3272.47	10003.8	11229.5	9805.08	2913.76	2980.59	3101.72
ADNP2	46.4376	61.1624	46.3527	283.98	134.594	196.939	57.605	59.0836	71.9786	449.593	638.559	679.235	65.6217	74.6775	79.1226
ADO	99.6373	137.594	105.146	398.834	187.898	391.216	132.72	79.5105	273.807	879.681	1996.71	1567.76	454.229	456.075	449.976
ADORA1	5.11748	7.00784	5.70811	3.37141	5.73388	4.64685	5.49258	4.50813	6.86765	19.6432	4.7532	4.32156	11.7001	10.9372	6.27411
ADORA2A	4.93724	6.22486	5.08105	3.7058	5.83135	4.43834	6.30627	4.72653	6.7665	4.45847	6.29262	4.81484	5.76232	6.11889	6.44915
ADORA2B	23.7059	20.8422	27.4685	138.882	34.7182	95.3484	38.1895	25.3142	78.2188	1174.89	1343.84	1193.8	77.8607	105.618	106.371
ADORA3	11.2433	5.52192	8.48273	67.7173	24.34	36.598	27.2659	15.9136	47.3598	52.6326	62.9145	54.9972	42.0651	43.3662	44.4576
ADPGK	521.02	852.929	753.37	949.235	1028.48	1298.11	1212.11	622.852	1796.74	2931.54	3915.87	2967.03	1320.9	900.476	1239.74
ADPRH	149.962	387.788	130.573	653.221	631.677	467.037	363.236	268.518	1107.54	2088.28	3277.84	2291.03	1437.51	1504.04	1989.84
ADPRHL1	8.58801	6.41621	3.66792	23.7271	15.246	13.9505	29.2007	22.3087	6.66345	42.8522	48.6194	42.4153	8.02243	6.11011	11.3264
ADPRHL2	28.8262	34.296	14.7811	24.7035	20.2853	21.8336	40.0346	26.4366	87.1992	89.0121	167.432	239.15	211.54	83.5536	72.5259
ADRA1A	28.6969976666667	22.5938566666667	20.867	68.6318343333333	53.9196	57.4169	72.6367366666667	63.7526416666667	53.2752	69.7613543333333	56.7902323333333	91.1600823333333	50.1613	49.9876	56.6249813333333
ADRA1B	35.926	23.5118	6.69092	193.289	66.7214	130.39	80.082	72.2632	107.484	184.647	219.268	239.541	251.19	288.08	290.913
ADRA1D	17.0709	18.5184	9.93653	74.9679	55.9223	58.8329	50.3634	45.8606	34.5241	201.26	191.073	193.077	45.9447	50.3443	51.5584
ADRA2A	83.7097	133.897	98.2258	585.41	327.106	585.362	133.37	61.8749	175.943	179.065	183.009	257.946	1375.45	1235.7	1510.67
ADRA2B	4.57136	6.46292	5.0018	16.2302	5.32417	4.55336	12.5101	4.55907	6.66021	4.5652	4.63236	9.45167	5.8481	9.30102	6.26611
ADRA2C	40.7692	59.0534	48.623	289.452	169.757	260.062	86.168	74.5665	180.407	92.8968	111.67	122.313	340.628	323.715	348.849
ADRB1	36.3438	29.3138	24.3611	177.674	106.894	143.843	30.038	30.271	31.5738	24.474	25.0683	31.1216	54.3537	58.7086	56.2824
ADRB2	473.002	612.913	431.09	1999.08	1255.6	1575.52	1326.97	1003.52	1813	633.742	707.966	709.316	1656.2	1671.92	1785.81
ADRB3	45.9473	18.637	29.2494	45.9956	48.7879	29.1121	144.518	114.149	15.7665	37.6014	31.9228	35.2552	25.3775	18.8058	15.4139
ADRBK1	526.311	939.471	562.62	5503.63	14983.9	3084.74	11564.1	2948.7	19676	6055.63	14993.6	12834.2	4554.43	4341.07	6235.5
ADRBK2	1140.86	2335.14	1230.45	5151.69	3001.05	4435.98	3745.98	3062.79	4903.56	3851.35	4616.28	4387.11	14305.5	13460.3	16157.2
ADRM1	104.631	113.615	96.2703	532.565	348.247	395.993	256.482	203.772	199.846	746.314	725.438	783.324	209.66	174.318	250.596
ADSL	109.597	95.0102	75.0361	128.667	71.6702	110.299	65.1356	73.7154	151.975	240.621	403.129	370.411	261.357	313.099	415.393
ADSS	312.002	410.61	322.997	1899.97	986.82	1269.59	806.233	526.963	1184.98	3877.33	4290.77	4155.1	540.862	615.208	614.155
ADSSL1	32.0435	47.1031	39.6857	95.6283	78.2225	106.659	77.1197	59.8824	102.811	93.3577	148.551	199.135	253.7	309.529	243.067
AEBP1	241.315	271.559	218.26	1984.77	545.231	505.315	284.239	282.926	844.808	6973.94	10881.9	3404.56	3421.18	2673.06	4159.62
AEBP2	894.817	1230.55	829.996	5359.22	3158.87	4455	2006.85	1453.64	2362.15	7944.62	9121.34	8432.19	2444.43	2658.08	2484.58
AEN	12.8285	15.4732	11.5362	63.7307	34.507	47.2537	26.5724	15.7307	54.8884	175.972	588.074	393.468	23.0151	32.1205	17.1034
AES	3374.62	3917.75	3396.76	32591.6	16608.5	26620.5	7627.05	7933.99	13495.9	19593.8	24720.4	24143.8	14081.7	15714.1	16821.1
AFAP1	577.514	685.506	595.56	1359.67	1017.2	1614.65	380.653	406.79	416.865	1099.09	1173.01	1022.56	1224.4	1250.69	1090.18
AFAP1L1	338.157	324.265	217.5	894.866	791.909	1184.77	404.505	356.877	454.968	2307.49	2698.14	2895.76	1184.1	1124.96	1276.84
AFAP1L2	197.093	248.634	162.985	1331.99	643.348	918.166	238.651	202.58	372.906	279.037	355.054	377.215	845.249	879.814	885.717
AFARP1	4.23743	6.2692	4.89524	5.96931	4.12032	4.31761	5.97673	3.96963	6.46033	19.1595	14.6409	24.1088	21.9788	16.2533	13.3058
AFF1	51.1422	73.1636	54.6264	132.53	110.833	117.065	47.038	39.6748	105.151	63.6327	94.7464	78.0101	125.649	118.448	134.946
AFF2	19.5611	15.629	11.7404	45.0161	25.959	31.5018	63.4809	32.9568	88.6033	105.657	136.139	99.2691	37.9606	24.0142	25.5714
AFF3	47.7653	36.9161	26.3402	62.5314	61.8543	45.2237	163.971	120.459	64.4352	98.2718	107.41	136.632	64.1277	63.2636	54.2294
AFF4	73.5606	72.4057	51.4951	300.538	122.29	210.049	88.6955	76.9593	169.789	567.987	1320.35	471.639	289.757	296.059	313.68
AFG3L1	430.108	440.394	403.611273666667	357.027511333333	365.579076666667	342.327701666667	395.724	334.029	377.417	407.939888333333	387.992	354.295605333333	716.709	713.994	701.292227666667
AFG3L2	64.3431	86.9398	61.537	378.374	90.8644	313.543	104.604	78.8634	223.995	520.072	905.079	640.46	167.027	216.927	288.055
AFM	5.14703	6.93152	5.70827	3.17341	5.71523	4.46738	5.29343	4.39408	6.97088	5.7503	4.67858	4.21528	5.46572	5.53931	6.10577
AFMID	31.8395103333333	19.4400633333333	19.6598246666667	43.8767	44.382	33.0591	82.487	72.1381	26.3341223333333	59.3667773333333	55.7053386666667	59.5502	26.9078066666667	26.3116606666667	23.3255663333333
AFP	8.78111	5.87162	4.537	3.6829	4.79383	4.12371	5.81791	4.39028	6.25498	140.386	136.077	101.591	5.20758	5.76365	6.11376
AFTPH	350.456136363636	582.184663636364	382.029890909091	2024.73911818182	1176.40342727273	1401.31169090909	753.957972727273	562.129354545455	2076.21048181818	3223.23433636364	3766.43522727273	3719.63949090909	1900.71145454545	1892.77187272727	2174.50220909091
AGA	530.435	602.257	505.578	1152.82	685.889	951.631	681.088	582.176	864.089	2005.38	1678.77	2099.43	1386.44	1197.39	1429.6
AGAP1	64.8798572727273	72.9372063636364	57.7065509090909	94.6115954545455	68.7504	72.4266363636364	78.4287281818182	65.3952309090909	80.1509281818182	360.979845454545	440.343490909091	390.760027272727	140.775671818182	141.061681818182	149.650181818182
AGAP11	25.594	13.2148	8.62559	51.4774	32.3704	28.0067	68.1837	54.7948	48.7851	81.5064	75.8596	65.4891	28.5696	37.1184	23.1717
AGAP2	4.58547	4.356	4.25853	22.6165	10.3785	27.0611	5.11915	4.80647	37.0041	29.6923	37.5619	17.066	5.84403	15.3522	16.8335
AGAP3	1285.27	1463.38	1232.9	9388.37	5586.65	5296.22	2282.71	2021.5	3781.67	11162.7	13528.2	11909.2	6202.53	6360.48	6908.21
AGAP7	42.7433	72.1022	71.6932	209.742	171.169	144.341	103.387	60.3851	364.801	519.961	781.037	541.169	278.967	279.197	363.428
AGBL1	12.3974	7.06097	6.51691	20.4769	15.2217	12.1666	35.4946	35.2981	17.3659	15.2544	23.5531	30.6078	15.7104	31.2314	22.6454
AGBL2	34.6367	31.5452	37.5057	227.568	108.845	168.387	97.864	61.3254	79.8697	77.6064	97.6677	82.8685	153.998	155.982	162.911
AGBL3	26.8171	18.1258	14.1229	43.3149	25.2524	45.4186	72.0444	56.3797	39.5801	57.7424	54.6138	72.0762	42.7782	40.793	29.3426
AGBL4	22.3307	18.2429	15.8379	45.773	30.8613	38.9747	71.3962	63.8675	46.3572	79.3978	73.3356	81.2808	47.1268	39.4242	44.9611
AGBL5	19.0235	16.0069	5.63869	19.8308	27.9808	26.807	63.8088	44.0386	31.1793	34.4422	36.5548	47.9825	13.243	14.1362	8.90132
AGER	704.961	880.591	676.505	2057.41	1205.62	1695.97	1169.14	1086.49	1558.68	1212.66	1262.93	1205.66	1468.03	1498.55	1546.29
AGFG1	210.703	460.568	220.993	448.844	332.823	320.246	324.443	230.338	957.317	1080.37	1291.06	1252.09	583.58	603.014	724.105
AGFG2	24.7892	22.3603	26.6633	170.598	46.1292	97.3825	101.759	61.8581	115.569	159.081	229.412	266.428	143.633	118.651	141.958
AGGF1	1196.39	899.093	1527.6	4417.26	2565.6	3784.26	2298.17	1560.63	3389.24	5370.07	5688.54	5491.13	2924.84	3267.73	3624.19
AGK	69.6845	55.2977	49.3829	165.666	83.8788	175.091	61.2576	75.4309	105.176	330.325	588.845	534.819	224.254	283.987	248.07
AGL	514.567	602.809	494.057	2730.25	1227.2	1784.01	1069.64	912.704	2246.92	4615.81	4325.8	5093.53	2546.32	2929.57	2527.1
AGMAT	13.5158	12.1974	8.26455	24.0609	14.3789	13.2878	23.7882	19.6062	25.6389	233.692	284.971	295.368	12.7711	14.066	10.9029
AGPAT1	245.984	232.385	200.969	1443.23	518.12	1081.36	507.231	480.598	1183.82	3780.15	3694.07	3761.9	1136.77	1233.27	1765.27
AGPAT2	6910.13	7015.54	5281.6	16503.4	16875.6	13927.3	6859.9	6332.65	6757.09	10973.9	10972.2	13587.8	35249.7	32976.1	30393.7
AGPAT3	609.196	784.915	555.591	1223.27	659.865	1094.82	1566.19	614.082	1386.27	1902.13	3423.93	3713.12	1755.46	1573.59	1956.94
AGPAT4	366.392569333333	292.116810666667	264.930323666667	650.296291333333	440.547104666667	529.343737333333	467.859655666667	372.4	635.597424666667	740.922633333333	817.509766666667	934.452	852.416	806.125976666667	968.041
AGPAT5	501.946	939.571	435.472	2791.9	1686.69	2455.91	1372.51	1210.21	1934.72	3695.36	4248.3	4002.45	1493.08	1569.2	1613.73
AGPAT6	39.3058	48.7418	29.6023	79.413	36.5761	57.6467	34.8713	33.1052	115.31	293.909	320.97	150.546	347.488	149.664	143.686
AGPAT9	492.243	498.303	483.832	1751.17	883.945	1832.11	1482.21	1183.77	1635.39	1796.93	1787.94	1921.48	847.627	757.197	763.491
AGPHD1	9.95869	25.5456	11.9153	60.1072	30.0819	52.5481	25.7171	19.7796	41.0446	89.4925	102.72	99.6516	83.2116	86.7619	94.9993
AGPS	460.226	511.042633333333	414.279186666667	987.508933333333	673.895	829.779	663.327	525.107566666667	722.018433333333	1197.39006666667	1481.99633333333	1618.23333333333	884.525166666667	842.554	858.641466666667
AGR2	55.7291	37.2629	37.9157	91.8319	87.2932	47.1588	193.155	170.841	71.0068	109.075	173.88	132.645	81.4728	65.5093	64.8769
AGR3	7.77729	4.91554	5.0319	3.32466	9.31954	4.07825	10.41	4.75149	6.93223	4.25816	3.72312	4.96076	5.70996	5.38952	5.69017
AGRN	92.2422	68.0915	60.2439	269.976	194.978	293.221	285.309	213.189	240.662	729.94	1038.57	1131.64	361.767	313.657	371.741
AGRP	11.2985	8.25836	3.96781	20.3211	12.7015	10.5793	40.3274	18.7273	29.429	161.816	170.022	186.661	23.3033	19.992	29.7028
AGT	801.483	1157.94	798.853	55313.2	14050.2	35685.3	1334.32	970.315	2768.07	3046.48	3648.07	3256.92	7094.4	7476.43	8554.29
AGTPBP1	855.272	961.03	760.12	2459.59	1337.08	2087.79	2295.09	2860.66	5340.76	2958.98	3050.81	3260.84	1905.28	2044.73	2050.62
AGTR1	6.72375	7.44565	5.66887	93.9617	42.2232	51.8349	27.3962	21.494	51.2901	41.3477	46.388	54.8099	122.334	129.397	122.273
AGTR2	4.05995	5.51653	4.55084	3.74178	4.10384	4.64091	6.29974	3.85798	6.16972	4.92298	4.43772	3.63578	4.74145	5.14756	6.04981
AGTRAP	37.5989	27.9011	40.8457	87.5118	104.596	107.804	140.315	124.006	66.8584	130.171	165.532	189.108	33.5993	26.6688	32.5086
AGXT	5.73773	7.06849	5.80287	11.6389	6.02861	4.70461	39.4435	26.5115	6.83711	14.2413	15.9895	12.4601	32.1793	21.623	11.9191
AGXT2	12.4949	6.4542	6.80015	9.79624	6.3746	8.95395	27.2198	6.44977	6.60807	4.59572	4.62931	9.47353	13.4272	11.9931	6.26813
AGXT2L1	8.58954	11.9754	10.6425	19.0482	15.1509	21.1386	16.8845	14.3761	120.31	4.83892	4.12196	4.59208	22.1425	11.2526	15.8858
AGXT2L2	320.685	285.669	300.944	811.962	495.607	758.655	360.265	323.262	467.574	756.031	1119.9	983.684	1389.76	1264.24	1529.79
AHCTF1	183.766	185.353	208.121	417.225	355.205	495.651	254.094	123.389	372.654	596.217	776.615	807.995	517.554	497.637	504.135
AHCY	5.23421	11.2148	5.38082	19.8631	9.2373	18.8235	5.41254	4.55808	43.2512	104.343	113.837	175.634	19.3346	46.1392	50.3119
AHCYL1	811.345	1004.71	824.861	4896.24	1775.35	2745.31	1171.86	1260.21	2310.53	6595.01	7881.26	9729.66	3025.51	3475.17	3581.49
AHCYL2	349.741	393.478	330.832	2645.32	2684.47	1627.19	1173.97	1073.8	1933.34	2984.53	3614.6	4237.27	3573.35	3308.11	3992.21
AHDC1	160.113	155.253	116.974	398.546	329.349	351.769	272.856	223.449	185.835	424.192	508.817	522.798	335.291	302.104	310.703
AHI1	251.796	336.948	192.812	1031.8	724.958	692.023	325.2	260.596	518.795	1006.91	1398.16	1304.23	548.613	514.209	593.318
AHNAK	622.492533333333	614.885843333333	647.832233333333	35526.7237966667	2050.96790666667	10783.9253966667	2524.34233333333	1431.15	12619.8	40426.2	44006.8	38056.0195666667	8316.88	7897.95	12242.2793033333
AHNAK2	51.4133	37.0232	37.1422	82.1095	70.7464	67.8859	129.967	104.897	41.3857	79.2208	76.8274	104.836	53.9139	57.0137	49.3456
AHR	606.82	735.964	621.926	7527.42	1916.56	3824.34	959.071	1117.24	2656.59	14551.3	16357.1	14808	3115.88	2569.44	3441.86
AHRR	22.2951	32.0471	14.5673	91.8259	37.7867	106.421	38.2957	34.7944	41.9371	117.123	189.862	77.5728	91.367	135.306	131.717
AHSA1	155.071	188.877	167.482	312.78	209.636	260.879	129.16	100.291	157.381	434.639	485.457	504.844	369.311	389.966	426.347
AHSA2	687.282	1071.83	734.652	3989.86	1673.09	3430.95	3175.27	1883.74	3311.67	3550	6707.32	6999.59	6491.83	6330.21	7014.77
AHSG	52.0151	36.2119	21.4557	97.0818	85.8083	66.8707	196.196	164.894	89.9771	194.558	126.987	147.829	74.7498	70.5097	55.9233
AHSP	616.39	675.253	675.548	2280.54	875.097	873.411	3200.4	2166.22	7112.02	54.8737	58.6004	46.4222	15.1319	5.64195	18.2691
AICDA	6.42896	14.0284	11.1633	17.7696	21.1475	18.3433	22.3314	21.2657	18.9075	14.962	16.8344	19.066	8.12535	11.2528	16.6515
AIDA	120.645	177.350479333333	105.052	395.56	332.200656666667	343.383	200.746343333333	152.709	384.684476666667	1012.24954666667	983.564803333333	1517.06561333333	266.585653333333	253.869	284.619796666667
AIF1	1873.07	2200.16	1817.71	4585.28	3948.14	4331.73	6137.98	4367.53	9830.75	2792.5	7900.28	7024.24	4909.87	5898.22	5539.62
AIF1L	157.252170666667	257.181210333333	190.291	549.899140333333	336.600206666667	544.775179666667	1891.40097266667	1705.73775233333	3574.21852066667	1990.61	2254.50292666667	1605.23469733333	1322.10975166667	1075.93195133333	1393.6
AIFM1	1221.1	1596.43	998.593	8180.31	8924.91	3984.72	2954.87	2437.38	4932.52	15123.5	17843.1	16553.5	4794.03	5515.72	6532.21
AIFM2	259.528	358.277	249.071	811.642	644.361	793.74	322.256	270.746	376.041	472.55	505.143	487.979	995.683	1008.22	964.638
AIFM3	4.14595	5.68987	4.47111	9.55564	4.36759	9.23534	4.5456	3.96689	6.41021	12.9493	22.0696	12.8918	5.14494	5.12722	5.59072
AIG1	509.696193333333	415.415	334.897	1304.19116666667	804.375333333333	1189.22376666667	647.503356666667	492.282603333333	800.375	1192.44663333333	1278.39883333333	1276.08226666667	1103.56	1149.00796666667	1254.1
AIM1	31.7973	70.2605	48.6509	152.364	96.1905	115.93	246.094	84.2474	276.342	481.014	640.842	300.646	275.149	365.493	398.936
AIM1L	21.3038	11.3336	10.378	27.2477	13.169	16.99	45.0476	27.6445	16.3059	18.4673	6.96181	9.93928	9.84815	8.24339	11.356
AIM2	26.66	64.6562	41.5486	65.6687	37.9513	66.224	37.5518	28.9963	40.2519	70.2117	90.2759	71.1641	51.6579	40.7112	59.7461
AIMP1	830.603	1098.54	809.974	2391.07	1285.01	1769.61	1502.62	1142.56	2565.19	6133.6	7570.14	6366.77	2783.6	2889.7	3131.51
AIMP2	98.0741	166.678	79.312	264.813	106.827	222.144	83.6089	70.9455	166.839	534.522	747.132	569.17	467.041	482.302	454.04
AIP	87.268	126.664	85.5419	324.914	178.953	234.502	241.141	133.167	186.423	444.116	911.372	458.371	443.223	329.45	437.475
AIPL1	5.27163	5.05468	4.62544	4.00432	6.38526	4.40615	5.26639	5.15353	6.20119	7.85863	3.78101	4.45326	5.91296	6.00569	6.43402
AIRE	38.8888	21.634	25.1446	74.4841	58.7826	56.6159	95.1441	62.2425	46.5164	48.8322	57.2002	52.8197	39.4321	38.8576	37.2149
AJAP1	8.48148	6.38447	6.86779	24.0065	11.4372	8.76304	14.4626	14.6226	7.35652	33.129	31.8953	38.8353	11.3842	15.1204	18.4952
AK1	79.0073	79.2952	89.8503	156.865	103.098	127.557	91.2427	77.5153	135.242	347.878	606.626	616.165	178.327	193.265	214.475
AK2	1144.08	1426.5	978.781	4565.1	1482.05	2917.58	1762	1228.06	2619.86	7050.65	7842.74	7251.1	3906.68	2918.12	4468.78
AK3	482.941	813.845	407.063	3543.72	1742.98	2600.37	1285.69	999.534	1937.91	4073.14	5715.78	4775.42	2175.91	2125.84	2363.99
AK3L1	79.8174	96.0844	78.5296	518.721	420.941	431.683	90.5455	56.6608	120.402	1062.07	1152.34	1179.94	166.507	194.984	191.553
AK5	20.6997	27.7017	14.9499	146.66	88.2493	97.6008	61.6617	41.4762	60.7698	110.026	107.166	95.9922	102.109	105.351	120.01
AK7	25.9208	27.0251	20.9814	29.0832	20.4905	21.4667	64.7219	43.2058	34.352	15.6883	18.3103	19.9679	25.9918	24.065	29.3172
AKAP1	1086.73	863.426	615.68	2679.92	1816.16	2399.43	1158.37	889.261	1573.93	1986.34	2284.74	2278.01	3079.72	3052.63	3602.42
AKAP10	20.7026	29.1042	26.0571	131.779	48.5568	71.9852	41.3612	37.0382	358.866	128.03	76.2077	106.598	27.1596	34.4749	31.371
AKAP11	388.49	446.929	422.943	2066.29	951.084	1726.54	1253.05	1084.02	1692.17	4260.23	6683.82	6758.2	2642.83	2394.69	3255.62
AKAP12	133.479	356.386	125.305317083333	536.089982833333	395.972588083333	456.167148416667	119.041756416667	102.818	167.897999166667	473.167	508.900245666667	500.404	324.169707333333	390.212788583333	426.985
AKAP13	5865.19	7203.03	6432.43	21660.6	2553.97	18242	11858.5	8750.2	12384.6	15271.8	17820.4	16884.7	12629	11572.5	13517.3
AKAP14	4.14403	4.57148	4.03692	3.63172	4.55351	4.48059	7.84707	3.92715	6.29267	10.4646	4.20326	4.41674	4.53577	4.99586	5.23151
AKAP2	279.199	190.75	171.654	642.27	439.032	689.133	303.43	172.919	648.783	1824.86	2568.59	1653.71	632.77	606.201	754.279
AKAP3	4.49865	2.65769	3.7184	4.2393	4.7092	25.5507	4.90539	4.87166	6.45123	4.8823	4.23451	4.71482	4.74006	58.6946	4.19499
AKAP4	5.71812772727273	5.60822818181818	4.70189218181818	5.46509936363636	5.32566136363636	4.77151281818182	10.7445524545455	8.14137	6.71787245454545	8.78875890909091	6.31859663636364	7.85704890909091	5.23371436363636	5.52522509090909	5.70716963636364
AKAP5	10.5139750909091	8.73546590909091	7.75175972727273	14.0383546363636	11.4554609090909	9.08819618181818	16.1108293636364	15.3808331818182	8.85203718181818	15.4369117272727	21.0402090909091	18.8996553636364	8.12400409090909	6.33005436363636	8.66410636363636
AKAP6	15.3384	6.87592	8.48653	15.7642	11.9835	11.2735	12.7107	7.62116	9.07394	7.08335	21.1215	14.4467	28.1731	17.9599	16.9721
AKAP7	811.34	876.21	693.891	2119.47	1252.93	1904.27	1398.69	1369.69	1611.6	1891.95	1842.71	1743.28	662.884	680.605	726.299
AKAP8	186.548	271.242	182.907	704.413	540.777	612.027	439.717	321.536	822.723	1160.8	2867.17	2395.01	1547.97	1218.59	1774.49
AKAP8L	21.0952	39.7644	13.6884	62.4331	45.4344	63.099	25.3531	28.828	75.7474	62.8605	82.2187	113.187	69.8658	106.41	98.8013
AKAP9	767.953	1479.26	767.926	6094.09	2142.73	4829.07	2772.62	1740.36	3868.05	6750.45	7321.28	6647.72	3329.11	3116.61	4001.79
AKD1	14.1735	14.7344	10.4524	35.5049	34.909	24.443	18.2368	11.678	38.271	32.0232	27.2544	45.6186	64.7396	51.905	64.5186
AKIRIN1	588.904	652.805	549.071	2974.44	1656.84232333333	1756.48285333333	1172.36	1123.06978666667	2492.34106666667	7537.35543333333	9861.72763333333	7190.09	2318.17	2576	2819.22850666667
AKIRIN2	123.474	122.377	135.224	355.766	184.858	233.048	121.216	97.9984	378.855	807.618	1098.4	796.132	360.635	463.481	447.821
AKNA	18.7104	21.7604	12.6242	42.4047	27.8212	24.5865	56.7042	42.5325	29.3615	39.8719	50.7995	37.4964	18.3611	15.1681	12.2321
AKNAD1	12.4197	10.1003	6.91594	16.3634	13.1159	15.4221	29.7765	21.7567	12.844	18.4173	27.6115	14.9622	10.78	24.3889	12.7292
AKR1A1	40.1005	36.3504	36.399	131.614	73.9096	84.5343	38.2259	29.6631	83.5161	215.226	260.671	236.345	105.231	110.342	110.04
AKR1B1	380.079	463.676	368.627	1246.3	736.119	845.725	946.209	311.469	840.363	2656.75	4387.69	3876.82	1943.72	2156.45	2222.92
AKR1B10	18.2397	10.413	7.62674	34.6056	26.4952	23.8314	56.1779	49.0213	27.7283	183.51	226.844	214.014	13.0682	14.0786	9.62542
AKR1B15	4.59175	5.64141	4.35053	8.61269	4.14815	4.96254	5.9342	3.93983	6.49613	21.5952	19.785	23.402	4.7419	5.3091	5.61097
AKR1C1	132.937	215.346	137.049	359.743	198.617	289.109	85.7438	59.0695	150.292	176.718	216.495	325.986	491.1	606.798	653.348
AKR1C3	244.096	265.114	224.669	1253.64	549.394	874.446	379.952	381.518	660.979	846.41	1298.08	2461.99	2355.93	1729.72	2232.29
AKR1C4	35.5586	21.6564	22.9637	64.9036	50.3812	36.6556	128.128	101.262	55.3858	95.3198	110.661	126.525	40.8477	42.6148	37.5515
AKR1CL1	6.05448	7.09259	5.87056	6.42176	6.68231	8.36648	28.3683	15.1928	6.82207	4.72381	4.72221	4.21337	12.5061	5.60572	6.16655
AKR1D1	4.12111	5.47212	4.14146	3.71936	4.51346	4.29171	3.92935	4.28828	6.34393	5.09514	4.35923	3.19639	4.98349	5.76393	6.10727
AKR1E2	20.1447	14.8244	15.5054	11.0267	20.6959	10.422	49.2362	26.8675	6.91743	18.8814	26.5438	31.9941	20.1483	18.8753	16.8638
AKR7A2	1051.17	1367.98	1117.43	4651.03	2451.63	3409.28	2686.4	1914	3801.93	12466.1	14936.9	11803.8	4479.21	4739.41	4937.71
AKR7A3	14.0492	13.9973	11.9306	33.3869	26.5702	22.5074	17.4745	36.5888	20.6025	61.5731	99.2	114.861	77.8926	62.3163	67.9643
AKR7L	110.393	92.0601	55.7619	240.607	135.412	227.032	125.535	132.866	472.54	473.367	908.971	779.398	398.597	473.066	498.257
AKT1	2321.79	1854.19	2057.78	12147.9	4629.16	9882.79	3775.53	3513.96	4268.52	15258.8	17610.2	18096.1	3122.07	3222.7	2975.45
AKT1S1	21.282	13.0885	9.5828	40.388	40.3694	29.2362	59.0142	45.8221	58.8094	161.133	217.409	216.287	29.1107	11.8427	21.6245
AKT2	178.572069333333	211.829082666667	177.549	643.394973666667	566.304693333333	543.033740666667	270.886	227.338957666667	335.246295666667	343.577	354.529	350.139111333333	814.387	817.307958666667	850.602
AKT3	485.355	493.05	227.45	1791.01	1078.45	850.676	586.422	392.811	1194.52	4845.45	5093.65	5548.24	1450.04	1372.61	1557.44
AKTIP	98.1286	121.728	178.909	605.197	328.955	452.981	287.383	190.635	463.499	459.456	1080.84	1442.03	561.355	457.956	607.836
ALAD	173.943	441.235	167.012	274.722	105.118	188.92	244.477	199.485	512.062	197.742	539.151	279.182	316.151	322.798	313.504
ALAS1	44.677	65.9032	48.8357	121.043	65.5937	79.3737	103.18	91.5143	160.664	192.331	278.221	119.782	171.82	178.069	188.269
ALAS2	34166.2	50553	48912.6	41378.4	14190.5	44699.2	195778	131270	239855	2050.5	2288.08	2170.17	366.796	353.771	367.652
ALB	16.1317	35.9396	20.0119	118.219	9.2261	99.6832	31.5462	22.8227	37.4527	18.9645	24.7732	13.0952	132.818	152.334	162.509
ALCAM	19.669	22.3289	15.2813	82.7607	56.5303	60.7811	52.8135	49.069	91.4364	563.018	1056.8	1470.07	59.3269	76.9667	77.8081
ALDH16A1	36.7648	33.2474	46.6115	104.376	75.9116	177.687	64.1973	48.8809	81.6763	177.612	270.138	263.521	109.995	107.62	125.967
ALDH18A1	645.411	898.616	515.876	1987.75	1204.37	1825.87	838.966	593.512	1165.38	4787.73	5843.6	6696.96	1141.44	1203.85	1347.98
ALDH1A1	258.914	238.401	190.649	899.696	378.116	552.539	346.931	279.846	586.953	202.064	238.065	344.835	711.803	841.01	788.133
ALDH1A2	16.757	26.7091	11.8812	34.9099	36.6654	36.7441	30.187	28.619	20.2507	100.075	113.366	89.7739	25.293	19.2325	16.2602
ALDH1A3	7825.35	9255.33	7654.22	29254.4	18312.9	25938.1	5024.95	4682.04	6502.62	6371.65	8633.89	8940.53	12082.9	11725.7	12573.6
ALDH1B1	44.0264	40.488	25.4081	53.874	48.7803	48.429	91.2916	70.5739	40.3139	140.555	171.528	177.959	62.9419	54.6212	70.3887
ALDH1L1	15.8668	26.2218	17.8289	73.7788	42.8861	52.1841	58.9222	152.804	21.6762	52.6349	13.2607	10.4812	415.886	409.119	417.952
ALDH1L2	5.87078	6.13631	4.9285	6.70158	5.54626	5.44533	5.94751	7.10881	11.8882	50.8038	50.6955	73.0741	15.303	11.1656	14.6312
ALDH2	766.779	1068.82	941.424	7035.08	1706.19	6818.01	1513.19	1174.8	3948.57	6748.24	15478.6	10949.4	9338.74	9178.15	9647.13
ALDH3A1	4.21192	4.99987	4.36651	3.5901	4.21876	4.50613	6.11772	3.87595	6.26499	5.36594	4.18929	3.70549	4.68608	10.9668	5.20374
ALDH3A2	2576.85	3275.46	2492.44	7436.61	6116.98	6422.88	3417.1	2985.37	3657.32	6616.63	7004.5	6707.33	5720.57	5882.65	5976.36
ALDH3B1	84.8499	91.4339633333333	72.0386776666667	238.266726666667	161.764452666667	202.054928333333	153.602433333333	100.314243333333	141.843	312.126906666667	266.303623333333	280.328723333333	129.677771666667	132.408	127.075341666667
ALDH3B2	4.8833	7.36229	5.45094	3.80398	4.81209	5.02895	14.5376	16.0291	6.27309	4.86286	14.4195	4.0267	4.98864	5.3931	5.7427
ALDH4A1	100.441	142.313	130.201	222.743	205.822	237.308	243.581	135.246	205.402	341.919	361.133	275.688	496.604	446.727	459.653
ALDH5A1	211.33	286.896	218.734	495.398	276.092	462.697	461.872	284.786	1046.43	136.067	243.828	195.32	486.094	524.387	570.731
ALDH6A1	669.324	984.538	734.773	2373.4	1684.51	1816.07	749.921	635.15	1055.64	1760.58	1755.52	1820.35	1903.82	1845.75	2106.57
ALDH7A1	61.4893433333333	104.05	55.7564033333333	400.316633333333	335.4	331.482	112.615	95.6175	147.561	489.137066666667	718.923466666667	590.408166666667	528.147766666667	442.758	606.306
ALDH8A1	4.56264	5.74171	4.44588	3.53812	4.5357	3.9485	4.20748	4.16093	6.20119	4.80152	4.05805	3.55706	5.14658	5.4053	5.88802
ALDH9A1	950.109	1410.09	852.493	2961.28	1736.93	2210.92	794.827	654.895	1342.61	1716.29	2675.71	2529.42	2907.67	2942.97	2935.27
ALDOA	132.401	187.235	157.603	486.524	407.384	354.932	253.664	273.162	654.943	1869.63	2429.35	6607.35	1200.28	731.283	864.845
ALDOAP2	19.6483	11.5808	16.1884	16.7505	14.307	11.2766	39.1906	31.608	6.40552	9.71754	10.9689	11.2924	19.4283	8.77947	14.2957
ALDOB	4.28487	4.25062	4.27996	3.95277	5.45914	5.17299	11.2927	4.39809	6.31605	4.88302	4.05367	3.94924	7.79452	7.60381	11.3068
ALDOC	28.3174	16.7801	21.266	64.0635	30.6291	40.158	41.6161	34.6563	65.1901	128.139	174.26	145.271	115.656	112.172	97.7665
ALG1	213.665	234.598	176.413	509.449	293.779	388.562	301.901	255.192	891.912	1226.08	2123.1	2080.28	574.953	492.975	663.021
ALG10	11.5874	29.7093	12.3433	30.692	13.7467	24.2905	27.1141	18.071	56.954	122.634	186.722	227.738	52.8695	51.4986	78.5446
ALG10B	250.544	302.279	225.186	1528.66	628.744	1092.09	525.019	327.146	1003.21	1513.92	2244.11	1709.1	1123.54	1076.4	1125.84
ALG11	4.92385	5.4597	6.60391	24.8984	16.8006	25.5599	10.9101	6.48043	12.9143	24.3098	26.7411	31.4987	5.28682	5.60313	5.89156
ALG12	12.5371	14.1244	15.5667	34.0385	20.6198	18.4728	41.1393	29.437	36.6295	63.3572	66.9994	49.7973	23.3277	26.6012	28.812
ALG13	221.906	318.896	221.218	562.617	332.784	493.843	326.172	244.986	442.742	1213.66	1450.81	1406.53	416.43	410.947	470.481
ALG14	166.708	276.018	216.589	468.64	319.722	504.948	263.715	150.983	547.13	1411.01	2217.8	2900.86	891.827	740.55	668.181
ALG1L	6.10253	21.2019	6.58658	53.1647	18.0691	43.3219	29.5415	17.7315	51.0432	234.041	535.837	192.762	63.622	69.3937	101.514
ALG1L2	27.6756	30.2777	26.3055	55.9821	38.1329	46.7801	65.8519	41.6568	88.9746	167.279	237.938	210.518	85.3429	114.983	82.821
ALG2	672.913	1276.07	808.706	3776.38	2110.75	3480.48	1110.54	709.904	2040	5252.82	6869.85	6561.6	2139.67	2002.04	2394.25
ALG3	1187.12	976.085	1010.91	2150.42	1737.87	1980.51	1247.74	1145.02	1269.12	4866.2	5087.92	5130.7	1046.33	1192.17	1164.69
ALG5	3382.48	2451.88	4297.86	10541.9	5548.27	7964.55	3939.24	2593.35	5932.42	20344.9	22452.8	18694.6	7353.92	7389.06	8545.96
ALG6	489.37	471.466	486.92	1570.06	1111.27	1510.43	1112.25	850.011	1086.07	1293.49	1676.29	1894.94	817.021	883.457	862.587
ALG8	4710.75	3991.23	4450.13	8029.62	4899.79	6651.69	5001.02	3974.1	5044.92	14592.1	12613	14837.9	6858.56	6885.71	7420.17
ALG9	192.338	212.789	203.254	720.095	305.36	605.31	306.655	274.449	510.405	712.616	793.48	689.328	1253.45	1382.11	1437.43
ALK	5.04831	6.67526	5.30972	5.32331	6.30974	4.28917	5.60574	4.67144	7.20615	4.44828	7.52614	21.8231	7.61121	11.639	7.89991
ALKBH1	86.4624	113.927	86.6815	169.057	75.5995	196.457	84.6176	67.3806	105.225	174.17	245.281	218.517	262.512	276.289	286.226
ALKBH2	539.185	517.702	439.238	2235.3	1279.7	1823.67	568.358	380.264	701.709	2711.03	2803.24	2746.76	1416.42	1580.5	1572.92
ALKBH3	18.0939	8.11843	6.48765	26.1711	7.05634	24.9102	12.0233	8.34445	21.4558	36.296	46.7456	45.7223	52.2552	48.4364	54.1431
ALKBH4	14.9548	10.2562	17.6644	22.9209	53.1948	62.7874	29.4384	14.5476	81.4387	92.7923	115.784	177.909	90.0569	77.4555	83.9919
ALKBH5	121.535	130.422	95.6605	390.07	241.526	331.354	172.436	136.411	289.72	805.779	889.296	825.776	253.699	275.333	271.712
ALKBH6	4.11851	4.75461	4.1167	10.3091	5.76763	6.62606	50.763	30.0744	6.10652	22.5178	14.5925	24.0024	13.452	5.40587	5.63534
ALKBH7	106.701	112.365	73.385	690.131	434.221	302.784	230.781	215.043	365.978	1154.3	1352.26	1455.59	514.798	523.448	466.079
ALKBH8	6.30529	5.52615	4.77132	8.42258	6.62272	7.9003	8.18276	5.30683	11.5431	17.307	20.2436	18.2571	5.50804	6.63598	8.10778
ALLC	4.67358	5.19958	4.6508	6.17706	5.39991	5.47548	4.92546	4.53509	10.9149	5.12057	4.19521	4.17536	5.04089	5.2142	5.52519
ALMS1	396.893	591.935	406.633	1119.97	587.858	830.777	750.119	491.717	828.718	1291.71	1490.57	1422.59	1261.08	1200.48	1454.99
ALMS1P	7.11357	14.6536	3.95638	18.8486	9.4425	14.7849	21.4498	6.72425	13.3531	22.4273	34.5429	25.7215	19.1306	20.5068	36.429
ALOX12	63.179	45.2578	41.5002	33.0765	30.5445	35.7423	93.9475	91.7974	89.7323	10.1206	11.3434	15.1304	4.81657	5.15732	5.45742
ALOX12B	5.07699	6.95056	5.62676	3.29454	5.75653	4.60558	5.52913	4.52815	6.88271	4.63651	4.74544	4.32978	5.6665	5.64127	6.27773
ALOX12P2	4.2917	5.03776	4.18214	5.99888	4.87415	3.78887	8.26978	4.13734	6.10335	4.48609	7.39879	3.85228	5.2461	5.13994	5.702
ALOX15	15.4482	9.90401	11.9615	15.2371	11.9324	20.2917	29.9205	17.8085	18.0064	14.489	8.21973	13.9111	9.33194	12.8358	9.81957
ALOX15B	9.82353	7.95508	4.20446	32.2463	23.2354	22.6233	46.6706	38.0167	7.79138	33.9408	41.6696	41.5836	11.9204	12.9374	5.8215
ALOX5	10915.2149086364	9908.87	7822.27809490909	17303.1070031818	8898.22297690909	13310.8586562727	30675.6	24446.7931915455	39751.9299476364	10902.8031126364	12498.8836825455	11453.6261670909	4735.01464245455	5131.18393845455	5368.27
ALOX5AP	477.868	869.789	488.27	1768.72	1194.4	1451.85	3722.7	2727.66	10873.2	828.006	1551.28	1254.25	616.561	550.012	662.037
ALOXE3	180.173	117.3	94.6197	413.957	276.03	322.461	510.336	439.161	207.445	411.339	424.078	412.755	231.099	236.864	206.255
ALPI	26.2388	15.8887	15.579	24.2768	21.9977	14.333	76.1124	46.7956	17.4188	14.5551	25.3583	22.801	20.3218	19.3806	16.3216
ALPK1	1967.25	2691.39	2333.04	8894.49	4365.47	6530.92	4601.67	3743.64	6688.27	8758.88	9206.67	7276.82	2629.82	2874.79	3112.58
ALPK2	62.2649	73.1868	44.005	101.07	63.3526	52.2754	71.6183	52.1057	88.0649	461.626	942.184	681.357	394.151	415.243	392.827
ALPK3	411.911	527.521	438.969	1692.33	1701.65	1371.09	420.379	396.155	583.141	2439.78	3235.35	3526.3	2532.37	2653.6	2752.07
ALPL	15.3164	8.80943	6.27565	57.9613	47.6146	64.7996	19.4755	13.0843	20.8771	192.211	302.958	372.058	18.2537	13.3406	22.9436
ALPP	77.6861	58.547	57.1015	290.268	147.011	194.685	284.25	187.935	165.227	312.217	326.4	383.016	129.982	65.8305	121.087
ALPPL2	103.732	77.212	49.6307	428.567	152.607	377.492	448.051	272.147	329.092	356.397	489.493	567.88	292.225	203.76	255.528
ALS2	173.176	132.139	128.283707333333	461.419296666667	322.049	340.747	206.431066666667	181.745356666667	318.000848666667	695.841	704.035795333333	678.986306666667	405.519	357.366	416.29
ALS2CL	88.5114	32.4092	44.3486	216.324	99.1379	127.48	233.56	192.28	144.695	134.495	168.815	179.167	162.835	145.278	165.897
ALS2CR10	9.21633	6.61773	5.0263	8.64519	14.4242	8.12613	10.7427	7.57036	6.13755	14.7286	10.3051	15.1521	12.183	5.23517	5.4986
ALS2CR11	4.67614	6.006	4.54951	26.1464	27.1981	16.957	7.40258	7.43742	6.30485	38.5383	52.9064	56.0775	36.6604	42.3014	40.5719
ALS2CR12	12.1286	4.97493	7.14602	3.65039	5.00392	5.96116	6.36509	6.55675	6.61547	8.22657	4.45333	5.11933	4.55689	5.14402	5.49534
ALS2CR4	308.986	428.81	367.916	1033.82	627.475	862.385	349.881	272.483	739.216	3561.34	4357.28	4304.3	1111.04	1236.24	1331.21
ALS2CR8	424.595	497.908	359.19	1722.98	928.774	1392.29	645.94	452.057	870.301	1134.29	1050.22	1133.23	1245.43	1449.34	1423.73
ALX1	3.5644	3.79081	4.46497	3.84869	4.9625	5.16034	4.40916	4.01797	5.81728	4.50913	3.70245	3.90357	4.50477	4.74743	4.9245
ALX3	42.8543	27.0285	22.6669	49.8316	39.7635	39.1236	119.392	74.7265	65.981	38.7088	27.0641	35.4939	73.787	37.2737	44.4142
ALX4	148.314	140.039	128.991	493.25	413.421	422.429	231.377	176.596	93.0291	593.361	671.647	643.417	198.209	213.209	176.646
AMAC1	4.02845	4.76209	5.53137	4.7069	5.37464	5.33719	4.67707	4.17919	5.98986	4.69923	3.95957	4.08032	13.6861	16.7076	22.9038
AMAC1L2	3.79014	3.932	4.67919	7.40719	12.0719	6.61484	6.95053	5.41802	18.0362	24.242	25.3142	19.0498	32.7225	20.2798	84.5709
AMACR	29.6456	19.6399	15.3439	47.3655	38.8347	48.8281	51.8042	35.2236	30.3654	92.5508	101.388	87.294	49.6062	46.1007	64.6683
AMBN	15.4109	5.46758	4.80678	24.0843	18.5712	7.27238	60.6157	43.3899	21.3711	14.079	20.1168	21.3966	21.0532	10.2654	16.1517
AMBP	3.49532	3.13798	3.77949	3.64532	4.45438	4.71304	3.99411	3.83218	5.82897	4.55901	3.68403	3.75649	4.29573	4.4836	4.50086
AMBRA1	282.051	365.195	244.801	964.034	489.502	810.249	721.773	244.628	1061.33	1692.96	2358.36	1593.36	989.088	964.398	1018.3
AMD1	2955.05	2151.79	2728.93	7053.86	6172.98	5410.55	6322.94	5500.42	6135.19	17183.2	20165	22993.5	4062.77	3671.41	4497.07
AMDHD1	73.9528	67.6783	73.6646	213.305	107.966	126.331	138.946	118.193	178.125	295.411	347.632	342.765	201.538	228.304	230.411
AMDHD2	130.935	83.4347	80.0816	326.824	207.29	291.461	128.292	123.265	178.426	484.101	612.921	542.173	267.579	257.008	261.404
AMELX	7.7133	5.94319	4.42493	7.81738	7.4889	26.4061	12.7231	5.22669	35.2936	18.8717	21.4351	35.1206	5.13673	5.35251	5.69506
AMELY	14.9821	8.30907	3.66223	14.0876	12.9418	6.43889	48.5347	31.288	6.23556	11.5632	6.47517	8.71744	6.8933	5.29185	7.11596
AMFR	38.5343	72.8032	34.0753	450.482	229.931	351.442	98.2424	60.6555	106.93	527.308	592.098	655.694	207.41	164.358	172.667
AMH	4.83769	5.15092	4.44094	3.64435	5.65038	4.03603	4.76793	4.58262	6.12247	4.62545	12.1096	8.74329	5.49605	5.565	6.07341
AMHR2	6.59828	5.89118	4.34247	3.63525	3.55014	4.17575	5.06841	3.8255	6.28962	5.92007	11.0017	9.38197	4.89516	5.24142	5.57854
AMICA1	297.871	640.619	350.643	1207.42	568.959	1324.08	1552.63	946.572	2673.83	502.163	563.521	470.66	751.371	664.123	745.699
AMIGO1	25.5461	21.7569	14.9789	69.8882	50.9218	49.3644	108.352	86.0082	22.3739	33.7736	53.1185	36.1632	47.2705	32.9781	31.7964
AMIGO2	136.279	155.817	144.717	464.973	337.402	400.033	195.283	161.915	226.03	525.574	598.283	651.995	356.754	367.123	340.011
AMIGO3	4.2291	7.3544	4.04457	13.1368	4.45066	7.42399	17.138	9.74583	11.7018	33.1144	33.5509	32.1218	14.1153	13.3535	15.0028
AMMECR1	291.945	391.41	258.996	1642.3	713.501	1153.18	947.937	833.714	3001.87	3842.4	6333.97	5409.81	251.319	254.931	304.35
AMMECR1L	745.026	1198.21	644.323	3645.01	1859.58	3126.72	1464.87	1015.74	2645.77	5004.41	5322.05	5451.42	2349.01	2269.55	3109.22
AMN	140.721	85.7372	71.1477	164.427	118.456	140.41	300.248	227.795	215.328	255.389	230.276	218.347	156.089	146.661	145.324
AMN1	26.893	43.565	21.7784	169.807	84.7021	168.034	46.9881	42.1476	95.7522	132.4	257.292	167.635	107.452	128.404	128.163
AMOT	62.5507	74.5777	54.2128	244.228	188.234	173.614	103.411	92.1038	159.585	541.929	1109.59	1050.63	375.387	354.335	501.395
AMOTL1	92.2014	122.851	99.5024	363.046	246.537	308.492	170.904	129.14	149.503	551.479	637.488	582.698	355.788	359.856	384.506
AMOTL2	5710.36	8302.45	7039.27	34794.8	26551.1	30096.9	7134.73	6241.9	8815.35	18183.7	19743.8	16427	25790.6	26848.3	28496
AMPD1	104.521	226.121	94.023	101.547	62.3456	67.6597	220.427	172.422	478.946	11.4184	13.8024	10.5132	142.569	129.397	161.711
AMPD2	66.4395	74.6417	63.0229	162.423	124.968	125.455	120.812	107.495	286.892	560.795	1342	988.357	191.288	173.823	199.514
AMPD3	3501.68	2947.17	3567.22	5198.25	2195.39	3319.07	12785.1	6342.54	16062.8	3545.03	3513.49	3354.78	2919.26	2784.67	3740.35
AMPH	129.805	149.908	98.5986	299.46	171.903	300.762	130.852	103.004	116.79	181.242	174.661	159.691	89.3304	90.0271	105.072
AMT	116.136	260.753	101.383	818.862	376.631	585.101	176.096	179.635	302.011	180.39	220.717	213.176	861.917	896.125	975.181
AMTN	1023.13	1234.24	1039.9	8.46223	10.4109	4.7809	7.70472	3.77898	6.17856	122.638	189.879	131.942	4.85889	10.4248	7.15608
AMY1C	417.43	463.046	338.134	4015.09	1255.3	2197.59	772.401	604.436	1202.05	346.943	604.944	551.031	5742.49	6718.79	5903.05
AMZ1	47.4245	72.0013	38.2723	342.823	196.246	259.351	288.722	144.247	567.867	671.377	1328.72	1529.88	728.236	509.235	700.26
AMZ2	742.517	1064.87	811.7	2729.48	1614.9	2838.83	1057.5	1023.03	2064.45	3318.38	3525.2	3905.6	3421.15	3920.79	3952.84
ANAPC1	109.463	120.888	86.5258	217.93	178.142	264.566	109.377	104.931	216.994	608.823	945.573	650.95	355.668	371.513	422.195
ANAPC10	187.345	218.936	158.166	734.713	326.371	447.201	252.604	214.539	403.123	1249.36	1449.12	1488.55	632.592	430.769	791.96
ANAPC11	6937.92	7825.1	7738.4	31862.5	15324.4	23116.3	11028.7	10906.2	12410.8	63125	61471.3	65483.8	15184	14772.7	16097.7
ANAPC13	186.842	228.265	178.954	807.568	529.29	554.729	234.902	234.153	309.912	1475.95	1764.12	1603.33	631.317	608.868	605.776
ANAPC2	4.90775	3.24775	4.48041	6.85352	4.95271	5.00264	9.99906	5.21558	7.97624	19.0825	14.2412	12.3846	4.81957	80.505	8.46072
ANAPC4	282.166	542.953	281.279	1484.53	575.53	1163.84	379.527	362.841	798.511	2448.35	3634.35	2093.01	2421.08	2668.35	3128.81
ANAPC5	18646.4	21549	20365.5	39098.4	38371.3	33966.7	22984.9	18801.9	25709.7	48752.2	55918.2	55833.2	26226	26441	29355.7
ANAPC7	46.3115	49.8396	31.4622	159.185	60.6331	95.7865	42.9398	46.7473	125.985	226.35	232.097	281.377	237.04	260.805	261.711
ANG	214.937	292.714	297.227	907.783	394.956	1488.52	219.511	189.98	579.527	1639.21	1656.13	1682.04	1009.97	1090.36	1060.45
ANGEL1	87.8293	223.421	103.455	378.516	239.287	399.398	328.236	119.694	396.932	539.31	745.049	626.131	558.616	477.978	552.697
ANGEL2	105.383	152.642	98.6873	394.538	370.106	299.075	210.165	146.11	304.353	383.702	575.119	561.688	598.963	618.796	639.806
ANGPT1	711.311	1156.24	761.053	5248.52	3262.31	4838.76	1908.28	1415.33	2122.85	1422.94	2091.21	1811.22	5779.83	4917.47	5324.15
ANGPT2	40.8899	63.0235	36.1609	158.71	97.4334	153.117	83.9894	60.1016	178.585	1604.23	1893.4	1641.2	173.114	195.971	251.626
ANGPT4	34.13	13.0732	15.8704	37.3171	22.3887	22.6523	101.12	64.3305	28.1641	44.0067	39.173	44.6831	25.0648	29.6435	23.341
ANGPTL1	24.8315	31.4637	28.7356	124.994	61.3288	95.0494	53.2712	37.9814	56.3724	27.1641	57.7219	62.4403	135.461	120.124	150.941
ANGPTL2	490.992	743.906	454.555	1601.45	885.738	1455.45	416.562	268.568	466.95	5365.81	8353.57	8247.32	1411.79	1221.83	1344.88
ANGPTL3	4.66477	6.07008	4.55519	3.63726	4.33705	4.12067	3.97214	4.16467	6.35476	5.03026	4.27757	3.38243	5.0487	5.583	5.98315
ANGPTL4	2589.36	2754.06	2656.24	21106.4	10091.8	15315.3	3495.53	3292.04	4310.34	62258.1	75376.5	65258.7	1229.1	1283.55	1245.76
ANGPTL5	28.0023	49.5123	38.3905	333.787	169.814	258.054	71.7851	71.2453	125.536	74.1311	84.786	54.32	73.6292	76.9572	82.2694
ANGPTL6	17.8128	16.4104	20.3382	28.7723	58.1386	20.1092	85.7677	42.6708	32.1726	26.2686	31.7609	31.8886	61.156	49.9487	53.124
ANGPTL7	4.06859	4.66185	4.20108	3.80736	7.87448	4.67704	4.31422	4.14222	6.16151	4.76589	4.01039	3.83152	25.473	31.702	32.2344
ANK1	467.591	450.75	417.305	601.414	535.887	359.666	821.211	931.327	1082.96	74.1961	79.5448	79.7118	19.3961	19.416	18.6651
ANK2	20.8037	24.1956	13.8856	59.1048	41.4862	47.0233	49.7313	40.492	78.3102	65.7744	93.0163	75.6586	64.8056	92.2291	110.268
ANK3	162.048241333333	212.014	148.804969666667	1387.76086333333	628.669737333333	1134.54	351.880936666667	229.753206666667	432.885867666667	1147.58	1481.27768366667	1418.4	1320.17323966667	1388.44	1506.58
ANKAR	64.2618	96.0552	65.5011	465.509	183.781	287.651	223.032	197.202	312.439	136.036	184.336	204.266	453.667	421.491	445.782
ANKDD1A	25.7806	44.7304	28.1469	103.84	56.3387	77.8362	78.713	60.8906	82.2872	127.913	126.35	114.866	73.5983	76.7541	77.8369
ANKDD1B	12.937	16.1122	17.7755	17.3775	15.6116	7.85697	59.3028	48.0181	46.2046	16.5523	17.8926	16.5451	39.9523	9.55904	33.939
ANKFN1	13.6336	10.2388	12.5749	24.85	9.30477	19.913	34.4328	24.351	6.11192	10.3705	12.2433	6.81524	21.2975	7.86822	13.5826
ANKFY1	361.562	279.947	223.133	843.782	468.268	615.82	509.64	368.157	541.382	845.613	886.388	866.406	523.291	526.01	529.396
ANKH	509.155	420.84	337.065	2367.01	1138.11	1294.65	461.142	424.99	895.161	2734.3	3498.75	2972.95	2049.83	2116.28	2370.78
ANKHD1	33.3925	42.7026	39.81	99.8588	31.5458	66.828	63.0467	44.4255	121.992	261.415	469.544	307.413	104.793	125.721	146.301
ANKHD1-EIF4EBP3	77.3211	193.194	56.676	280.072	152.793	118.668	126.773	70.3181	450.986	562.969	678.648	400.936	565.426	707.237	1001.04
ANKIB1	130.519	192.508	161.781	578.03	487.646	668.099	185.456	164.753	414.35	1535.9	1996.81	1505.64	439.455	354.218	412.585
ANKK1	4.26816	5.34741	6.4916	6.43431	4.49493	4.47713	5.9	4.04534	6.13016	6.85428	3.87745	3.68338	6.7117	5.16112	5.6982
ANKLE1	3.83189	4.08196	4.37555	4.62463	5.70365	6.2404	5.44519	5.0609	6.16222	4.40135	3.69793	4.4192	4.83074	5.07915	5.37512
ANKLE2	257.125801090909	366.466557272727	299.751262090909	908.136492727273	418.047337272727	626.339881818182	551.368135454545	294.422536363636	1011.43856636364	2409.81908818182	3051.70399181818	2714.87262272727	794.033640909091	806.531819090909	823.555282727273
ANKMY1	164.166	217.787	171.194	794.154	490.853	670.76	651.762	493.422	910.536	1797.08	2235.38	2031.26	431.832	459.712	482.203
ANKMY2	169.292	250.192	192.988	363.887	294.475	260.561	176.964	153.594	446.538	745.599	657.233	833.188	570.154	580.285	479.242
ANKRA2	120.514	149.897	128.801	455.674	306.09	370.584	189.792	115.826	326.236	806.562	1097.34	524.708	422.01	489.929	641.078
ANKRD1	4.48128	6.19766	5.51187	3.80259	4.88486	35.2011	8.33244	8.59586	6.29817	7.71446	4.3896	4.05469	5.01374	5.41984	5.78297
ANKRD10	288.569	700.453	254.591	1515.64	937.341	1044.56	958.096	537.96	1858.96	4587.33	5151.93	3703.8	2035.22	1731.63	2345.96
ANKRD11	37.2615	42.9005	35.3169	89.9034	66.7021	78.2319	44.7703	37.5509	144.735	157.473	232.903	243.249	204.671	274.577	310.637
ANKRD12	9.0526	15.6085653333333	11.6941	126.433533333333	111.186	83.2761966666667	27.4500966666667	15.1056466666667	56.1874	122.326786666667	184.072	147.454093333333	51.8768333333333	55.1634933333333	64.3333766666667
ANKRD13A	648.183	1050	699.211	2409.82	2624.14	2336.88	1537.11	981.424	2135.31	3783.92	3924.29	2715.8	1286.95	1380.34	1609.73
ANKRD13B	29.7221	17.2201	12.9571	54.0681	27.9472	39.3529	87.5186	72.4294	45.1416	40.2134	48.5834	38.4124	40.2978	28.1567	38.7613
ANKRD13C	127.391	150.608	109.831	618.948	488.653	520.937	228.479	160.588	214.171	757.186	1075.5	747.177	237.381	244.835	250.841
ANKRD13D	748.38	1047.67	581.206	2316.63	1524.78	2557.5	1713.03	1385.64	3711.85	3264.05	3170.75	2966.15	2039.64	1930.01	2442.41
ANKRD16	193.547	246.531	271.493	687.873	529.242	587.884	383.811	340.377	512.647	1153.11	1501.87	1224.48	620.295	664.304	694.895
ANKRD17	757.042	1102.66	971.315	3362.12	2197.27	2877.86	1046.57	1004.19	1512.79	3325.52	3482.44	3579.91	1913.8	2233.66	2084.91
ANKRD18A	4.85293	7.30656	4.8463	4.50408	5.52713	4.80851	5.4255	6.07611	11.1238	4.70634	5.78705	5.8789	6.93495	6.28913	7.41763
ANKRD19	37.094	39.8388	30.1527	77.2752	44.7314	64.8515	29.5998	21.8873	35.9935	113.453	131.062	132.883	105.486	97.972	95.0722
ANKRD2	17.2081	15.7874	12.9727	20.3808	20.5816	32.0304	33.8615	18.8681	19.8118	169.313	174.792	187.606	28.9798	26.8902	25.4491
ANKRD20A1	7.46176	4.92865	4.40674	6.12363	6.17275	3.9434	5.04375	4.49458	6.76628	6.68944	3.77514	4.86397	7.94858	8.54091	20.2768
ANKRD20A2	9.49654	18.131	10.3117	32.3869	13.2395	23.5093	21.1347	13.1316	25.7944	20.9246	20.1671	16.2426	41.92	26.7777	28.1388
ANKRD20A5	267.878	426.53	287.96	1347.75	587.381	1166.5	494.696	296.779	520.76	165.658	234.431	212.163	875.047	796.311	941.257
ANKRD20B	21.774	11.8369	7.89272	57.472	48.7932	59.5016	63.814	42.1039	80.7693	26.869	53.3748	49.5876	64.0987	52.5131	51.261
ANKRD22	53.7216	31.6683	31.639	67.7789	70.6198	62.1982	104.827	109.846	201.179	42.8108	53.6772	44.7608	17.0654	15.7856	20.7829
ANKRD23	202.298	241.4	186.984	658.782	461.136	548.911	380.68	316.904	439.374	589.096	620.198	569.217	381.765	415.957	418.32
ANKRD24	5.23487	6.45846	5.21443	5.01258	6.84611	4.21221	5.53625	5.59633	7.42219	11.5707	4.47501	9.57064	5.85098	5.55656	6.02836
ANKRD26	71.7643410909091	84.9461646363636	62.5116354545455	168.991751818182	108.668144545455	134.018664545455	153.624568818182	109.126355090909	121.175929909091	215.042097272727	293.912	254.583521818182	152.284708181818	153.410671818182	178.213950909091
ANKRD26P1	41.3039	18.3167	19.4665	42.6688	41.0689	30.7725	118.997	91.1993	16.6242	28.084	39.2979	35.9338	61.4101	61.8035	61.3884
ANKRD27	428.019	689.05	490.207	1607.58	973.041	1139.23	920.084	552.78	969.39	1610.19	1539.41	1462.49	879.488	842.323	897.587
ANKRD28	553.747	727.526	522.147	2875.13	1585.02	2763.99	1115.11	807.675	1477.74	3110.64	4157.86	4028.46	2649.07	3128.99	3167.79
ANKRD29	593.899	688.144	542.357	6677.24	4098.55	4885.89	1158.04	879.415	1931.23	782.866	1140.91	1011.61	4769.54	4791.06	4882.24
ANKRD30A	4.35913	5.84111	4.80435	3.74262	4.46372	4.57617	5.03192	7.53656	7.77973	4.96722	4.4906	3.59465	4.96535	5.51631	8.14462
ANKRD30B	4.45395633333333	5.7941	4.94772033333333	8.50042	6.82702	5.23174766666667	10.1857693333333	14.1349466666667	6.34833	4.72676133333333	5.7073	12.1972353333333	5.11915033333333	12.1464083333333	5.78865
ANKRD31	17.0809	17.4263	14.9056	82.1298	34.8777	152.345	38.4991	30.2551	47.0572	78.5872	63.7989	67.4313	113.514	101.773	127.969
ANKRD32	237.046	487.078	261.958	1048.53	423.854	1079.95	688.386	399.775	1111.51	1393.19	1671.42	1373.31	591.882	582.609	668.836
ANKRD33	10.4448	11.7003	12.0477	45.9879	19.8664	48.2108	103.131	89.3392	113.231	51.917	67.8869	58.6661	29.72	46.5129	39.8677
ANKRD33B	8.89681	6.59139	5.75019	3.79159	5.26022	5.1023	4.98317	8.52003	6.42066	23.9909	4.52426	4.20719	5.16217	5.55352	5.99098
ANKRD34A	9.73641	7.39024	4.44802	10.1021	16.7778	6.39942	9.59057	5.82371	6.69376	17.858	18.0466	19.6483	14.7045	7.8991	12167.9
ANKRD34B	5.11484	6.23593	5.21014	23.3285	6.32532	12.3348	5.28765	5.18686	43.1941	11.6519	4.40968	7.03981	5.51315	5.40454	5.89192
ANKRD34C	3.72797	2.40233	3.59648	3.85489	4.51114	4.86592	4.43523	4.33746	6.02707	4.46573	3.73162	4.20971	4.15416	4.15975	4.12553
ANKRD35	89.1626	77.3811	95.1114	257.874	136.728	210.987	72.6327	66.0143	140.007	251.082	261.943	223.193	330.773	335.065	393.975
ANKRD36	132.922	168.791429333333	125.7	196.478	135.582	182.718	82.9364	70.1445766666667	130.144	172.364	223.192563333333	272.501533333333	105.513516666667	105.889	126.221426666667
ANKRD36B	20.4333	25.635	17.956	56.1898	34.7382	58.7331	44.1236	36.6977	60.1528	83.6775	100.772	140.249	89.7741	87.399	86.8083
ANKRD36BL1	4.60736	4.70176	4.31575	3.28409	6.1464	3.96874	5.04416	4.57003	6.69171	4.22598	6.23774	4.75202	5.59807	5.25974	5.63044
ANKRD37	677.949	600.833	530.452	1375.22	669.727	1134.88	709.869	385.93	1001.88	2699.4	3636.76	3207.39	1105.68	986.957	993.179
ANKRD39	161.371	282.02	162.008	634.902	471.079	511.355	578.396	355.394	895.593	1897.73	2824.48	2303.16	965.667	784.111	1283
ANKRD40	2857.14	5076.78	2593.4	16213.5	8970.72	13511.7	6062.8	4480.62	7112.91	13260.7	14444.4	14226	11607.5	11500	12928.8
ANKRD42	167.247	183.334	188.34	1880.57	441.728	766.115	374.873	174.069	633.018	1600.71	6910.82	5696.85	3187.55	1549.51	1871.31
ANKRD43	11.9426	9.25045	7.46616	15.745	13.0534	11.5809	37.8364	23.6525	7.2163	5.13119	8.03812	10.7276	29.0056	41.0416	49.7724
ANKRD44	4.69994	21.5648	8.28421	30.827	11.7281	27.1222	23.5308	14.8622	37.3088	55.4863	74.7348	80.8081	34.2383	33.0299	45.9326
ANKRD45	297	326.142	260.668	1210.56	438.482	806.544	851.941	672.229	1852.16	2705.68	2383.42	2959.31	1561.52	2040.69	1740.08
ANKRD46	769.038	752.436	1054.07	4428.72	3616.87	3797.25	1235.93	898.796	1595.62	3034.95	3987.25	3503.69	1834.84	1914.23	2064.59
ANKRD49	591.356	1020.42	535.212	1825.55	919.903	1848.67	1860.24	1015.71	2226.23	3038.03	3922.55	3772.76	1907.63	1597.36	2093.2
ANKRD5	12.7798	10.614	9.50906	14.7255	9.48863	11.2895	18.4045	14.7944	14.1642	32.3495	26.7748	34.7098	11.7133	13.0628	14.5265
ANKRD50	24.8541	66.2315	34.1919	187.11	118.654	143.955	40.0383	43.8102	189.994	625.139	814.457	482.509	188.692	186.011	199.279
ANKRD52	3890.07	4326.73	3744.78	10092.7	6421.76	8801.21	6009.96	4901.19	5650.03	11706.1	11437.1	12114.8	8673.13	7082.39	9007.74
ANKRD53	4.63359	5.67246	4.35791	3.88977	8.48506	4.72743	20.5259	8.19844	6.5503	20.0282	15.6531	13.5682	9.15069	17.4952	7.61636
ANKRD54	27.6508227272727	36.5319960909091	23.0554375454545	103.033025454545	54.5181	66.3941559090909	117.845927272727	90.7012327272727	86.9112763636364	181.688281818182	284.788929090909	225.567490909091	118.908844545455	139.660212909091	124.087585909091
ANKRD55	94.9629	197.704	252.661	329.508	123.123	209.773	340.947	170.257	324.145	203.44	217.314	231.995	94.3905	94.9955	98.8059
ANKRD56	7.101	5.5927	6.35527	10.9454	18.691	14.6836	11.0621	9.77013	5.87457	17.6481	12.2846	50.2339	5.61048	4.86452	10.1173
ANKRD57	278.874	557.522	218.921	995.109	615.513	1101.99	349.873	235.92	730.623	2066.16	2668.32	2466.72	1011.71	990.97	1076.62
ANKRD58	368.253	400.515	342.528	795.956	529.09	615.838	1555.91	1251.32	1587.7	409.773	437.525	487.738	398.009	425.612	431.005
ANKRD6	9.83778	25.6966	5.22806	67.3948	97.6146	56.232	53.6508	27.9796	79.4677	72.0952	106.917	128.562	126.429	93.1659	115.988
ANKRD60	4.6789	4.82391	4.3838	3.24327	6.24735	3.98026	5.06949	4.58118	6.77409	4.23544	3.70563	4.7483	5.5941	5.2774	5.63499
ANKRD62	10.1535	6.66127	4.41231	6.39435	6.68638	6.85503	26.9189	21.0073	16.7339	9.50527	6.66918	6.6605	5.01349	6.82818	5.95229
ANKRD7	15.2241	17.0348	14.5166	59.5262	51.7201	46.0665	44.8292	29.8687	20.8813	109.757	156.323	150.247	29.4426	32.3799	37.1067
ANKRD9	2245.5	5261.61	2054.89	8544.32	4410.39	6856.03	7899.85	6680.28	10222.8	6714.33	7633.8	7202.91	4766.17	5278.86	5379.34
ANKS1A	1247.93	1149.7	922.068	2602.76	1544.64	2254.95	1035.99	1042.29	1748.02	2479.78	2167.97	3154.24	3968.74	3997.16	5172.16
ANKS1B	16.4472	9.70828266666667	10.2027426666667	18.8195366666667	20.612	19.5344833333333	35.8184773333333	39.6111416666667	15.1701	20.0752	21.4714056666667	23.3394943333333	20.9349	18.9121683333333	10.7611013333333
ANKS3	101.799	106.017	70.3234	871.726	411.352	454.36	162.21	125.084	557.208	1506.86	2017.27	1901.02	885.123	897.013	792.911
ANKS4B	17.7265	5.1178	5.87799	27.646	13.9201	11.6517	61.6782	57.7554	23.0498	21.3466	29.418	33.1604	5.71914	15.9743	6.74505
ANKS6	893.024	1085	783.185	4107.62	2506.25	3188.98	1213.65	920.773	1526.33	3918.61	4511.03	4699.46	3242.87	3081.76	3139.23
ANKZF1	56.179	66.2492	53.9087	92.5518	60.5414	78.7508	73.9415	53.0829	99.2323	86.4177	148.009	121.012	180.21	186.858	246.925
ANLN	232.338	210.284	212.555	471.023	170.534	271.878	426.46	290.334	647.743	3492.05	4822.04	3410.8	41.4574	69.2265	88.6098
ANO1	150.286	266.14	111.539	878.856	438.955	1198.3	191.612	175.462	504.269	587.881	895.497	538.996	1166.2	1157.6	1181.3
ANO10	1959.19	2592.22	1794.09	5713.82	3340.3	4747.78	4100.48	3113.13	5381.13	10892.5	12278.5	9374.51	5031.64	4950.6	5329.4
ANO2	73.5144	113.658	112.893	738.262	396.736	502.356	202.182	145.724	206.829	373.542	466.238	472.274	766.472	753.835	904.339
ANO3	58.6144	71.7111	58.7819	349.586	123.643	223.849	60.8667	38.3685	120.698	74.1625	105.775	107.293	626.578	639.632	688.235
ANO4	4.41679	4.55081	3.8134	19.3494	8.39493	6.84071	4.15454	4.26619	6.5984	5.41007	17.0438	26.5615	7.4091	9.85736	10.6855
ANO5	93.9458	109.746	130.962	587.396	311.211	505.516	159.454	158.714	275.827	263.502	440.135	308.506	1056.48	1035.02	1438.17
ANO6	455.254	552.198	437.366	2781.25	1935.84	2152.77	1425.93	1022.53	3426.06	11864.5	16217.2	17623.5	4770.76	4343.99	4727.91
ANO7	45.7508	17.5227	12.3674	59.9506	36.867	37.4802	71.1257	58.3897	44.7472	130.888	150.369	135.4	45.1265	32.1686	32.878
ANO8	18.379	38.5371	15.8376	115.059	47.4871	78.8876	55.3777	37.3441	498.081	738.054	1309.04	1229.77	399.574	294.12	418.92
ANO9	78.9161	33.0805	39.6123	97.7042	72.063	69.5178	193.115	131.414	73.5947	91.4467	69.6631	68.5228	45.0864	35.7086	37.7157
ANP32A	484.582191666667	819.344	451.378	3173.80934333333	1691.84	1583.35358033333	1010.27	919.110029333333	3458.16	4855.64070333333	6738.32338833333	4174.58717666667	1341.50316833333	1061.23151533333	1525.11247433333
ANP32B	613.703	737.061	604.814	1300.32	654.479	1071.06	615.924	494.101	729.794	1515.95	2135.7	1965.54	1138.58	1123.85	1188.79
ANP32C	4.67124	5.94742	4.52759	3.69228	4.61533	4.16582	6.69283	4.33475	6.30992	5.00295	4.28592	9.87323	5.14009	5.7753	6.1137
ANP32D	13.8497	21.8261	15.9371	31.5049	18.0023	22.6788	18.185	20.9605	20.4281	68.4449	80.8984	72.4186	26.3156	16.0134	21.5528
ANP32E	447.519766666667	819.298353333333	376.183993333333	1421.43	970.752313333333	1402.30410333333	1308.38932333333	969.201803333333	1943.53811666667	3972.50893333333	6574.65	5756.97	766.748373333333	688.411003333333	867.101126666667
ANPEP	4.57072	5.70461	5.15178	32.7782	23.9244	25.0654	10.8498	18.4054	32.0405	287.495	459.869	196.567	26.7372	23.107	31.6919
ANTXR1	1715.94	1819.8	1320.93	9876.21	8069.07	7784.31	1942.8	2055.57	2949.21	6598.49	8326.83	7832.54	10079.1	9715.18	11262.3
ANTXR2	293.234476666667	401.041316666667	307.571	972.675	420.727463333333	781.13	438.594	316.448476666667	480.482	623.598216666667	710.749923333333	637.913	1337.56071333333	1371.20985666667	1669.69
ANTXRL	11.4579	7.34032	4.39563	10.7717	7.71222	5.79407	60.3569	48.1007	32.255	13.948	23.2399	18.7019	13.9648	25.3027	20.7947
ANUBL1	49.6225815454545	59.6414820909091	45.8855203636364	100.241257272727	74.7190152727273	82.1784518181818	67.6785781818182	46.4714092727273	86.5169783636364	96.7408745454545	122.438288181818	132.066776363636	103.137266363636	106.818073636364	92.1275875454545
ANXA1	7164	7200.45	5669.05	50965	36023.8	53746.8	30934.7	18648.3	34853.6	204835	235060	224923	20802.8	20648.8	23465
ANXA10	11.7267	10.4115	7.76307	5.51337	14.8167	4.1625	32.8402	14.6653	6.75913	4.70228	4.61605	5.92178	5.28815	6.93336	8.57958
ANXA11	354.082	454.004	368.735	692.304	393.93	611.822	407.852	413.093	570.187	652.455	836.543	1081.58	1061.33	1111.62	1172.19
ANXA13	53.4237	21.8798	19.6739	107.86	47.6641	61.5985	152.254	126.286	51.3742	97.2106	67.1289	92.5002	32.2002	104.877	21.285
ANXA2	1409.48	1430.4	1230.07	28980.7	1961.5	3563.32	880.261	822.107	4559.08	73481	62985.3	93098.5	8481.21	17179	18192.3
ANXA2P1	244.59	352.962	295.856	706.734	384.431	637.888	338.518	275.955	510.585	1806.9	3590.16	3186.68	1366.48	1344.19	1462.35
ANXA2P3	4.45496	4.41217	3.96494	3.55952	4.57777	4.41527	3.74547	3.88546	6.40039	73.6892	96.1811	131.788	8.41889	9.17551	13.8824
ANXA3	1054.15	1347.63	1111.93	3975.88	2017.58	3135.25	5090.24	3348.29	7622.69	451.799	655.846	570.751	638.541	694.144	737.152
ANXA4	3772.48	6271.98	3875.17	18617.3	13074.5	17688.9	6890.74	4912.69	7405.56	34359	43834.3	31517.7	12182	13997.4	12877.7
ANXA5	4152.6	5899.2	5008.81	41731.9	4550.08	45807.8	10790.9	4124.75	15214.6	157876	248255	222801	26137.5	23011.7	26069.5
ANXA6	236.032	307.939	207.556	519.105	460.778	683.808	412.562	268.062	546.955	1521.07	2260.17	1884.24	685.744	573.803	701.925
ANXA7	3200.1	5033.55	3841	18647.5	8351.12	13856	5094.67	4301.24	8066.54	24463.6	32035.9	25765.7	7936.34	8587.92	9092.7
ANXA8L2	108.906	121.626	111.298	115.641	102.724	137.93	91.1228	79.8532	149.929	259.085	280.191	297.041	176.415	206.138	212.619
ANXA9	33.2577	28.1384	22.9432	61.6699	47.0018	47.952	120.186	89.6121	52.32	87.3114	96.3502	96.4864	39.57	38.0961	37.6518
AOAH	47.2259	57.6416	34.7961	112.331	57.6788	71.5169	99.9526	96.261	202.326	46.7142	78.1694	52.4464	131.774	173.749	200.524
AOC2	9.38445	6.1722	5.16495	3.91843	9.78927	5.22145	12.041	14.6035	6.06893	19.2255	8.2743	12.5303	4.80804	5.20513	5.49751
AOC3	732.234	1416.86	777.835	6800.97	2538.44	4811.31	1103.91	806.569	2304.15	4334.65	2780.14	2356.29	10344.9	11784.9	16918.8
AOX1	651.58	759.265	572.579	1800.63	1218.32	1601.56	414.519	284.704	518.474	336.002	367.443	330.213	568.452	585.067	645.53
AOX2P	73.971	45.3278	51.1166	95.3196	84.1434	53.0456	210.461	176.244	83.3341	26.4643	28.3484	47.2501	26.8299	30.7456	36.5271
AP1AR	35.3631	36.7356	74.6231	211.692	103.978	160.223	86.5514	50.7877	75.6791	359.647	635.756	594.324	98.7292	102.69	112.133
AP1B1	611.313	1346.41	608.963	3450.78	1139.82	2396.99	3028.14	1535.62	6729.13	19473.6	23310	24196.1	8363.84	7798.03	9584.67
AP1G1	1462.14	1342.56	1405.85	7894.27	5036.85	7668.6	3041.59	2196.04	3267.11	4830.89	5285.24	5299.57	3266.17	3230.57	3344.26
AP1G2	172.377	206.618	147.222	689.351	297.455	339.521	504.537	337.321	542.771	301.518	308.704	293.365	289.759	331.325	312.073
AP1M1	213.682	251.211	199.075	715.963	444.231	533.116	329.862	257.376	559.027	2108.64	1911.06	2449.73	417.545	447.387	462.107
AP1M2	7.13571	5.08746	4.75471	11.5046	6.49519	9.90783	43.9645	26.2081	6.29631	14.2866	18.1939	17.0686	9.44574	6.72845	9.98947
AP1S1	35.0874	33.2127	41.8729	112.655	85.1847	82.275	85.4285	75.2866	74.9921	1363.46	951.055	1255.61	54.2424	45.0042	56.4296
AP1S2	543.226	681.433	475.971	2449.93	1532.22	2249.27	922.114	533.485	1903.16	2272.99	2262.26	2727.82	1543.33	1499.61	1874.26
AP1S3	34.5835	41.8534	29.0966526666667	121.183477333333	62.4461653333333	79.0868	97.9878193333333	82.0996	97.2628333333333	99.0173666666667	133.847116666667	116.119723333333	94.9043	90.5618	108.538708666667
AP2A1	15.071	17.2853	9.69436	91.8793	93.1304	53.3766	56.367	29.1174	106.03	264.257	468.066	347.13	38.0048	46.6688	63.6289
AP2A2	92.084	79.1025	66.6035	427.778	233.042	308.194	226.591	185.406	258.607	316.272	369.025	409.393	376.753	342.49	400.237
AP2B1	26.6511	23.4428	20.8352	58.6834	53.3119	61.5444	50.1588	37.1886	83.3597	131.374	298.03	252.44	39.2978	37.4916	36.4287
AP2M1	11027.4	11426.3	8933.96	79686.9	48670.5	47842.7	28413.5	27431.1	47785.6	298958	354142	318980	35310.8	33663.9	37057.3
AP2S1	17902.5	28474.3	21884.6	84568.6	63627.6	105074	31600.1	25597.3	35580.4	295563	330849	311305	23328.9	24718.1	26849.8
AP3B1	3959.03	3890.43	3848.74	8908.25	5652.5	6408.78	6260.79	5369.73	6350.05	12562.3	12536.3	15642.8	5356.77	5324.16	5341.05
AP3B2	4.78793	4.89377	4.39127	3.66052	5.79887	4.04338	4.90621	4.63357	6.11898	4.5316	3.67267	4.21543	5.59288	5.50516	6.05854
AP3D1	584.893	403.016	397.17	730.416	496.837	498.36	572.199	533.983	742.367	1642.79	1646.81	2049.14	635.785	557.513	562.722
AP3M1	109.969	91.9304	79.0953	140.068	140.455	128.556	219.261	165.542	125.311	263.557	319.615	329.582	114.903	109.929	107.347
AP3M2	144.816	168.437	150.985	438.053	215.1	338.86	136.459	103.709	229.736	500.082	1019.6	956.834	553.199	631.903	851.601
AP3S1	3152.78	3728.43323333333	4230.72996666667	17720.3110666667	8319.69376666667	13314.5816333333	5284.85	4195.20903333333	8368.38	34172.3863333333	42687.4623333333	35510.3403333333	6321.3	6286.51	7123.41
AP3S2	81.9407	105.138	91.1579	239.042	138.008	307.452	168.473	94.0354	256.75	272.96	503.485	464.683	277.848	256.597	289.378
AP4B1	68.2764	74.2124	73.7881	216.252	81.9891	143.059	104.849	97.5586	156.457	247.737	663.574	357.296	447.163	448.293	521.478
AP4E1	939.645	1409.35	459.043	2614.35	1282.17	1533.6	2319.15	1509.53	3692.92	4842.49	6696.44	6785.9	2612.97	2257.28	2789.09
AP4M1	12.6097	10.3944	7.30771	42.1855	11.0883	18.6269	26.4717	10.7251	11.3665	48.6015	101.853	111.874	19.0884	14.8659	19.2891
AP4S1	17.5449	21.794	11.6869	86.1064	42.0232	57.0798	23.3797	14.9012	44.7064	75.3305	128.185	155.016	64.1865	57.4534	63.913
APAF1	111.827	137.432	93.2709	303.646	281.87	425.756	202.641	208.915	398.305	421.688	514.459	829.729	228.807	257.642	257.151
APBA1	176.928	174.021	144.036	827.197	378.439	572.857	853.167	689.025	773.6	481.116	572.84	548.521	607.068	650.478	890.131
APBA2	35.763	51.107	47.3468	121.463	101.981	105.428	40.1708	39.146	52.625	59.6325	101.764	78.184	78.5531	77.2171	78.5226
APBA3	7.91756	9.84796	6.50326	59.0114	19.6501	50.382	32.4617	30.1148	27.1875	63.0726	69.3542	67.2306	38.3344	44.9834	46.4606
APBB1	100.483	65.4379	72.0617	137.015	122.067	97.8868	276.12	224.619	100.085	175.894	189.41	234.85	93.8871	75.0356	63.8955
APBB1IP	916.602	1233.44	958.442	5840.07	4260.83	4816.43	2269.2	2305.4	3153.44	2685.96	4163.12	3408.67	4076.68	4189.18	3968.29
APBB2	50.0333	76.5769	45.1141	159.205	297.447	179.322	94.8576	69.4379	148.013	211.058	325.887	328.095	220.832	221.791	298.021
APBB3	196.442	192.633	198.924	485.465	318.601	433.828	312.196	265.68	416.109	379.32	394.111	433.461	907.191	921.692	1063.08
APC	32.5434179090909	36.9940520909091	31.3207156363636	173.133591272727	118.026136636364	139.378545909091	64.6804974545455	52.4311	78.8547044545455	240.325912727273	307.824543636364	271.284591818182	31.1611468181818	30.2265332727273	34.5537
APC2	33.9445	37.1984	25.3338	68.2167	42.3581	56.3726	45.4204	34.4868	53.0924	158.988	180.375	201.2	71.8146	71.1233	83.3394
APCDD1	760.915	869.129	636.972	2877.79	1517.34	2100.11	620.697	697.138	1163.39	3967.53	5192.08	4372.61	4803.43	4052.8	4895.16
APCDD1L	4.99728	6.82817	5.70216	3.7331	5.5203	5.04385	5.30876	4.45767	6.53463	334.964	421.036	372.314	5.40751	5.67845	6.20371
APCS	23.6289	10.3567	8.3698	40.5127	25.9056	16.4296	95.7714	75.2849	33.2899	53.2758	50.1998	71.9675	29.4987	24.6851	21.2545
APEH	46.1733	102.144	50.948	239.248	133.298	211.264	197.848	110.028	322.011	915.278	978.214	605.387	130.281	131.149	114.673
APEX1	170.913	237.655	234.813	343.561	247.485	282.971	191.193	154.475	468.478	902.62	1740.74	928.38	366.392	388.091	390.386
APEX2	554.778	461.691	471.883	938.153	702.634	647.535	790.92	613.247	818.363	1611.79	1665.77	1648.41	813.371	486.356	771.065
APH1A	270.850074545455	292.570054545455	250.932211818182	1103.52353636364	609.9	757.807481818182	568.489409090909	364.175609090909	746.698590909091	2358.28608181818	3102.04556363636	2849.69387272727	571.925654545455	592.905390909091	602.261172727273
APH1B	218.346	395.901	202.722	467.629	302.09	400.183	320.635	242.344	434.599	1559.59	1617.19	1671.7	628.64	681.846	752.493
API5	176.444	202.827	164.925	948.006	555.668	686.479	357.158	319.348	522.728	904.202	1585.81	1721.6	371.829	430.137	471.665
APIP	71.1939	99.6639	60.7147	346.04	125.265	258.776	95.6612	80.8018	213.902	689.935	892.948	1281.19	527.778	334.285	395.991
APITD1	146.265	217.831	173.209	714.767	285.363	607.765	459.221	218.235	506.019	1597.67	2375.87	2513.53	535.257	477.682	534.423
APLF	4.70479	7.17575	5.65408	3.57267	4.79195	4.78151	18.5852	4.16767	6.55644	4.80481	4.97354	4.04335	5.19265	5.50882	5.95649
APLN	963.719	1244.65	1010.73	4701.64	3031.92	3952.11	1028.98	916.704	1392.13	18081.3	19223.3	16685.3	3359.35	3568.97	3755.59
APLNR	33.6256	12.4593	12.2583	35.0344	28.5589	25.2714	80.4884	57.7899	15.9897	56.7959	48.2694	70.5652	26.3553	27.9876	27.1557
APLP1	4.51068	6.43792	5.22046	3.59047	4.22787	4.62557	12.22	7.34792	6.42582	9.20663	6.05765	26.7235	7.00523	5.38512	5.76567
APLP2	32981.7	45648.8	34121.8	198688	179074	241752	61720.7	48279.7	80921.1	434074	438689	416112	39367.4	41277.3	40635.5
APOA1	6.53060027272727	6.36491054545455	5.16991	6.71787045454546	6.58961109090909	5.36392154545455	21.0618827272727	11.6518300909091	9.09475309090909	10.2485525454545	7.19367	8.36198	10.8331596363636	6.48574336363636	7.64377418181818
APOA1BP	216.12	299.906	208.629	1249.03	603.873	996.483	448.23	436.298	901.779	2181.26	3071.96	2654.65	842.743	721.919	787.158
APOA2	5.27424	6.82343	5.03008	4.04241	6.35552	4.66974	5.46798	5.81033	7.9475	4.61001	4.19452	5.74277	6.59542	6.12696	6.13089
APOA4	9.14891	5.71686	4.34547	6.87824	5.17028	4.73089	29.6859	18.2418	6.42135	12.7761	4.30458	6.16303	4.77792	5.28358	5.57536
APOA5	139.601	76.4932	62.7953	233.013	137.118	202.293	306.01	219.865	93.0727	181.719	157.58	170.492	122.724	98.5227	74.2377
APOB	32.4222	51.9837	30.3703	107.848	59.6117	80.4481	50.6156	38.5813	92.8353	29.9645	46.7547	42.053	210.659	165.83	204.499
APOB48R	73.0963	70.5753	80.4458	336.466	78.349	135.822	361.054	167.218	379.209	463.514	478.508	246.883	102.454	70.3886	153.454
APOBEC1	3.77872	3.98785	4.64956	4.21305	5.66764	5.76863	5.01574	4.559	5.98837	4.44122	3.69492	4.20449	4.66742	4.91585	5.20267
APOBEC2	85.5813	107.486	74.2131	91.8284	60.6634	53.5944	227.375	230.507	527.665	5.11534	11.1033	4.87709	4.96501	5.73652	6.091
APOBEC3A	1926.49	2625.93	1944.16	6567.43	4395.09	6976.06	8069.48	5302.04	14854.5	3115.98	3959.93	3405.74	559.863	586.516	563.926
APOBEC3B	45.7625	44.2169	46.0804	63.2138	25.7277	37.4965	76.8165	61.294	110.865	95.084	144.271	143.923	10.126	22.5801	29.5244
APOBEC3C	8.77811	12.3041	11.4756	67.9952	38.0032	63.2591	31.324	29.3747	48.0126	72.7616	90.4589	79.9428	44.6397	21.5002	27.4509
APOBEC3D	4.50539	6.85608	4.5994	10.1912	5.64805	4.44961	5.47189	5.56179	7.69858	4.52472	4.26958	5.23917	6.67503	5.92109	6.10887
APOBEC3F	26.4141	31.612	23.3558	104.562	71.3992	94.8666	45.9523	42.4268	93.7021	140.809	179.305	174.854	103.312	106.144	111.224
APOBEC3G	115.192	172.778	132.794	289.425	179.816	278.804	190.691	133.667	183.623	178.183	252.174	227.944	347.409	246.679	308.825
APOBEC3H	13.3632	12.0257	7.24653	39.3306	19.6463	28.3648	27.2819	14.9842	19.094	15.3732	10.0508	4.20642	17.2827	20.2111	24.1634
APOBEC4	4.44972	6.50297	5.17987	3.40139	4.42472	4.42537	22.4625	5.64074	6.56289	4.66956	4.44641	4.95936	5.17492	5.36954	5.80925
APOC1	405.28	540.905	409.335	540.276	444.068	423.955	303.52	299.12	567.6	4241.06	3813.15	11261	815.866	767.062	827.045
APOC2	11.6095	49.2884	14.6687	36.0303	18.6787	20.5646	15.1865	11.0329	25.6332	414.997	624.027	676.334	23.6594	35.4791	54.9292
APOC3	3.87614	2.92085	3.61571	3.63095	4.7092	4.62751	4.0495	3.99962	6.04655	5.39513	3.8368	3.89953	4.1957	4.37439	4.36427
APOC4	14.8346	12.8954	5.63536	14.6927	10.434	4.66536	43.9848	30.9126	23.1531	34.9214	26.3275	39.4093	17.4865	12.2601	32.0057
APOD	4.69942	9.71431	8.73879	66.0942	23.8055	45.4761	7.62539	5.70623	7.52863	15.3453	11.9291	21.5011	50.0101	47.9284	51.0448
APOE	72770.9	92418.9	74846.6	347410	215458	291802	102036	79172.6	132753	367427	482961	461465	159962	139732	172209
APOF	4.81195	5.41846	6.99018	3.62033	5.34293	4.01827	4.56707	4.48048	6.1433	4.71647	3.94693	3.80743	5.37279	5.58782	6.055
APOH	5.24101	6.42585	5.17485	3.16621	10.0433	4.21457	5.53296	4.86541	7.46212	4.40163	4.44214	4.68002	17.6091	12.7482	9.73351
APOL1	251.906	445.325	325.606	451.632	270.559	485.277	350.05	224.621	487.583	431.21	741.623	889.245	1091.57	932.04	965.876
APOL2	4573.4	5399.05	4123.27	17387.2	11174	14899.9	6438.71	5524.44	8635.04	17193.4	19228.7	17318.7	11735.9	10090.1	13124.9
APOL3	21.4073	28.2498	12.1792	64.3004	29.7216	36.4429	40.9306	13.6326	74.102	61.6823	102.135	111.067	214.426	163.541	203.043
APOL4	12.9153	13.8679	9.45298	31.8144	35.0275	17.7227	16.0414	12.2857	8.14882	38.4948	56.5815	43.6919	16.5943	13.2093	21.2742
APOL5	4.48054	5.6052	4.28963	5.92086	4.60225	4.30651	14.6827	17.7298	6.51107	6.35755	8.18805	11.1054	4.83844	8.14654	18.1763
APOL6	114.118404666667	182.135	114.518	372.921131333333	205.206828666667	299.558569333333	176.945749333333	121.493	247.864118666667	178.941260333333	173.554956666667	162.178033333333	406.957	401.725850666667	434.372
APOLD1	391.911	713.306	320.778	1560.91	746.586	1348.32	849.229	586.188	1385.95	6081.53	6635.18	6457.93	1080.38	1007.16	1121.98
APOM	20.651	21.8574	13.6319	35.2588	13.0385	23.4487	23.1779	26.0776	65.6182	59.7499	58.5835	72.4015	66.74	67.4352	66.8036
APOO	1021.72	1340.99	901.592	3170.07	1899.01	2790.4	1509.25	982.459	1654.08	4941.67	6129.89	5636.29	2158.36	2189.29	2219.48
APOOL	43.7326	44.4612	52.6756	117.141	70.3862	185.678	69.6756	49.9259	117.612	203.273	232.593	187.304	143.102	157.907	175.95
APP	13271.9	16597.8	17720.1	89467	65917	74132.2	22082	16384.8	24639.3	137618	190740	160634	24473.2	22198.8	28902
APPBP2	3657.98	3972.42	3416.5	9413.1	8731.34	7676.56	3828.76	2979.49	3335.84	4829.06	5563.99	6131.69	7743.69	7507.93	7288.65
APPL1	139.734	187.408	145.101	603.658	338.531	473.896	249.202	185.349	633.259	899.94	818.857	880.355	338.339	383.557	705.28
APPL2	126.319	172.646	127.998	590.711	332.908	464.821	291.059	211.032	450.02	905.218	1170.1	1000.62	451.972	450.179	493.534
APRT	5205.72	7522.11	5924.22	18936.1	10787.3	18157.9	8156.47	6396.02	10384.1	79191.3	105306	92302.1	9057.75	9022.12	10044.2
APTX	515.147619666667	382.954	293.096	1176.37	597.572	959.831	548.366	440.247404333333	719.083713666667	1937.67271666667	2539.93843666667	2202.15	875.535	860.324683333333	864.981293666667
AQP1	329.828	499.13	339.844	2616.12	1445.04	2044.01	731.25	698.383	1757.41	1111.21	1934.96	8891.62	3299.61	2913.01	3264.85
AQP10	61.3107	57.3622	53.1275	95.4534	71.9037	60.3544	116.638	102.469	66.2117	47.6514	47.503	57.4579	32.4492	35.2022	27.8125
AQP11	4.80707	6.89192	5.69777	3.48923	4.92219	4.71399	8.13592	4.24643	6.64362	4.76909	16.9318	10.1523	15.8803	6.26368	17.0842
AQP12A	11.5724	5.85973	4.80706	3.0714	90.1909	4.03889	28.4362	18.8554	6.72784	5.20165	4.22407	6.37219	5.28882	5.23028	5.70422
AQP2	30.7327	22.0896	20.5867	33.0235	28.8719	21.9508	106.428	72.5836	37.2463	47.3547	39.3965	42.0226	30.4286	23.7623	20.0614
AQP3	90.6880969090909	103.100370363636	84.2401311818182	95.0428690909091	63.9424487272727	79.3081305454545	117.171741818182	93.4196172727273	124.917252727273	80.3617509090909	89.1496865454545	96.9534190909091	64.8405946363636	76.2454452727273	73.5039890909091
AQP4	8.17186	6.06006	6.02409	4.716	5.23887	8.88274	5.65528	4.4474	14.0592	10.7454	4.38442	4.37785	5.2329	5.57068	5.93953
AQP5	77.6548	83.2481	40.9297	409.98	144.07	310.098	409.249	264.247	280.91	497.362	541.102	534.246	363.029	352.831	379.537
AQP6	5.84908	6.04087	4.17665	9.76087	7.45394	6.79959	10.2406	7.94233	43.6458	6.284	5.37009	4.78544	13.5074	23.0811	19.4246
AQP7	20.0953	37.8168	23.1192	179.594	109.219	163.77	47.4918	31.4721	100.917	141.738	141.802	131.844	543.576	616.89	677.193
AQP7P1	2672.64	5866.88	2627.06	39726.9	21182.8	24235.4	5519.19	3114.59	7400.95	2501.6	3030.31	2926.98	41695.1	44963.2	43158.4
AQP7P2	10.7191	4.43383	3.74313	11.3894	5.50854	6.38489	7.94119	5.36728	6.19268	8.20903	3.81886	4.68701	21.8491	23.3019	16.9338
AQP7P3	260.127	280.991	234.511	4004.12	1638.46	2578.35	992.362	906.317	1109.05	1471.07	1771.12	1684.15	1549.05	1580.33	1340.46
AQP8	14.9401	11.671	16.1007	32.9958	28.0182	26.1602	76.9531	52.9742	21.4394	35.4002	32.8052	35.2132	23.0754	26.8321	25.9953
AQP9	483.075	599.405	434.191	777.023	446.357	570.281	894.584	723.479	1201.21	6340.33	8052.8	7052.49	54.9841	56.5404	60.8551
AQR	216.556	370.042	225.106	661.997	660.854	486.794	300.406	248.381	799.149	817.248	1298.62	986.613	635.116	629.52	731.34
AR	16.9498	22.9907	16.2343	217.86	118.337	167.762	16.797	12.0784	21.8259	71.9033	77.62	76.3159	48.1201	44.326	49.0295
ARAF	39.2977	42.7319	23.5914	113.126	69.144	101.299	68.6427	65.216	118.573	141.207	242.214	259.446	95.4834	92.9521	102.225
ARAF2P	1606.97	1752.55	1770.5	7978.1	3921.4	4053.5	3765.56	2875.14	7048.81	10779.9	10544.2	9715.05	3362.79	3829.53	4313.82
ARAP1	17.0659	24.8554	20.2054	89.1102	63.1863	60.2184	61.6322	45.3284	132.39	286.161	469.847	439.691	123.965	115.195	132.379
ARAP2	642.439	614.778	486.82	2017.17	1213.18	1794.5	716.259	631.136	1456.18	606.301	716.181	707.96	612.496	661.963	756.58
ARAP3	675.644	731.901	644.875	3980.72	2636.02	2572.16	1370.7	1166.39	2960.81	6898.63	6683.67	7186.73	5903.57	8221.69	7679.02
ARC	12.8462	4.97089	4.1335	3.6836	3.70402	4.43907	22.6925	17.1412	6.16841	13.4213	22.6287	37.6027	4.64988	5.04522	9.17005
ARCN1	467.321	613.625	487.719	1789.52	1061.54	757.687	668.113	912.772	1486.25	4596.13	4143.91	4537.15	1334.95	1449.02	1358.11
ARD1A	70.276	75.9268	65.633	196.811	186.412	130.437	142.128	131.702	151.182	663.508	1021	857.446	187.826	209.532	196.738
ARD1B	112.507	135.137	105.526	183.05	151.069	153.404	203.038	101.096	141.046	375.936	418.495	385.334	224.763	190.978	243
AREG	17.627	23.3087	19.0985	56.5233	29.7145	35.9532	55.7377	48.9108	75.8065	751.417	780.774	813.949	7.42452	54.3706	60.0057
ARF1	144.18	127.984	141.42	236.422	148.681	191.716	83.9403	77.2223	159.246	380.287	597.137	454.366	188.153	234.797	233.706
ARF3	1133.85	2673.8	1492.65	4474.18	1890.53	7193.89	2250.8	2168.08	3368.55	4890.05	6889.18	4360.95	6212.91	4461.37	6350.88
ARF4	23424.6	19583.1	15975.2	132466	78715.3	97154.2	26708.5	21933.4	36706.9	413684	391199	425011	20821.4	22702.5	23023.5
ARF5	4433.15	6815.54	4256.59	47812.6	32840	31100.8	14261.7	10165.1	18290.4	67414	74969.9	71045.2	13775.9	16418.9	15939.1
ARF6	223.143	289.096	235.754	950.979	1298.56	829.263	376.499	355.931	609.371	1994.05	5350.41	4699.88	826.087	619.644	660.52
ARFGAP1	146.835	95.5169	72.4778	237.984	131.544	135.052	107.766	95.2306	251.885	899.64	1207.21	1489.73	520.575	403.393	488.286
ARFGAP2	1056.14	1903.8	1133.64	7004.04	5233.63	4386.74	4710.48	2840.33	6827.05	8600.47	10469.9	10520.3	5450.09	5195.32	5429.38
ARFGAP3	1548.7	1314.88	1442.87	3836.05	2582.15	3201.95	1466.08	1517.58	4369.4	12358.1	16570.3	11800.4	3331.87	3952.99	3368.3
ARFGEF1	307.294	546.993	245.51	1232.88	755.765	949.761	671.111	649.867	965.579	1459.75	1988.52	1910.03	504.963	560.481	600.964
ARFGEF2	356.853	334.058	409.331	2189.8	938.094	1828.16	574.849	539.784	765.877	2021.82	4688.36	2535.84	934.289	1093.63	1240.23
ARFIP1	1867.54	2552.98	2037.03	6787.4	4005.27	5729.57	2868.54	2265.65	3995.76	7325.18	7741.39	7390.88	3955.33	3949.96	4190.74
ARFIP2	265.195	290.415	222.745	958.026	666.712	617.707	501.613	410.691	536.78	2303.11	2738.15	2495.2	553.65	592.75	633.761
ARFRP1	394.720966666667	588.351312666667	455.690675333333	1322.44130666667	924.159106666667	1158.25531333333	648.308	596.676416666667	739.913473333333	1424.25	1514.64927333333	1328.11543333333	792.796	783.395	858.282
ARG1	524.731	792.909	446.769	1422.61	907.297	1047.26	2813.52	2514.01	4367.58	140.04	165.444	182.153	6.20706	8.02807	7.449
ARG2	109.914	99.815	70.9684	142.797	114.351	107.612	191.163	166.243	79.3576	550.748	661.442	480.608	101.541	113.93	110.259
ARGFX	74.253	57.2106	51.6397	122.106	107.141	107.617	238.095	172.554	86.8045	106.164	101.268	111.108	77.6517	85.2056	81.6723
ARGFXP2	11.1659	21.0866	12.2388	12.5283	9.08208	12.6678	14.0687	21.3581	6.52322	4.87513	9.11479	4.88105	8.39124	7.40003	6.09965
ARGLU1	15.7644	18.9592	14.1424	227.678	144.421	205.965	57.0213	43.7374	151.43	166.406	198.646	229.527	20.9502	23.6865	34.7483
ARHGAP1	12306.1	15949.3	13748.3	77514.1	58228.5	56458.2	23698.4	18376.5	28859.8	107382	123702	116333	44191.1	40749.5	40434.8
ARHGAP10	41.4501	26.3525	38.5877	157.041	69.506	125.452	46.7772	43.6373	125.587	238.85	356.724	570.539	205.314	252.011	342.039
ARHGAP11A	17.5488	21.9201	25.8834	43.3945	28.5263	25.5749	77.1198	41.595	56.3799	264.287	568.349	493.693	14.5038	12.1828	15
ARHGAP11B	4.51863	5.59774	5.17842	4.14535	5.78774	5.49944	5.07394	4.46105	6.15674	14.2745	17.0138	32.9278	5.00532	5.42337	5.7748
ARHGAP12	570.135	743.887	579.703	3369.5	1734.29	1924.07	755.638	626.715	1203.38	3673.77	4940.72	4907.7	3170.18	3522.22	3451.77
ARHGAP15	102.758	99.859	79.5761	301.083	183.485	220.382	185.255	174.303	452.726	175.506	186.044	378.026	249.032	238.895	302.412
ARHGAP17	308.605	388.998	290.349	2265.34	1096.77	1651.74	459.644	403.992	748.656	1443.64	1602.83	1594.22	918.479	1061.46	1091.36
ARHGAP18	692.802	497.42	400.474	1519.42	794.098	1410.79	635.656	360.381	1275.26	5269.49	6788.77	6505.34	1103.1	916.47	1182.95
ARHGAP19	29.4025166666667	32.2188	24.8004733333333	58.3911733333333	40.8076833333333	43.4651626666667	73.8667233333333	58.3007666666667	45.5096256666667	47.7004433333333	85.7371766666667	56.6022	48.1290703333333	41.8647916666667	43.6379793333333
ARHGAP20	157.509	239.522	141.44	944.188	545.296	962.753	328.773	234.926	451.375	382.759	466.001	424.309	1047.01	1162.34	1281.57
ARHGAP21	295.483	887.048	374.254	3671.55	950.502	2150.03	676.6	441.288	858.234	4958.18	6018.44	4887.48	2197.06	1905.49	2361.47
ARHGAP22	41.3502	41.4733	19.8517	75.6514	43.5015	57.9371	39.2798	52.3154	72.6749	286.463	336.877	432.65	211.476	177.678	177.304
ARHGAP23	6.23784733333333	6.64306	4.32797233333333	7.58529233333333	8.41767466666667	6.84215	16.8852813333333	13.6162273333333	6.53651566666667	14.3700673333333	6.76180966666667	11.4342	6.01772	8.12094933333333	5.58554066666667
ARHGAP24	72.6401	116.749	81.2029	282.927	184.131	205.792	185.526	106.029	263.944	183.72	425.026	306.081	414.483	397.541	393.399
ARHGAP25	761.615	1009.81	711.516	1263.66	871.293	1241.89	1038.15	848.203	2758.08	922.793	1005.82	989.05	1597.22	1493.86	1722.63
ARHGAP26	1713.35	677.05	715.502	5869.14	2860.02	4624.27	1724.83	1878.88	2873.18	3829.11	4790.38	4675.43	2173.9	2251.32	2271.41
ARHGAP27	839.396	915.681	795.003	5415.9	3109.6	3727.96	3374.47	2941.24	5444.88	4647.12	6033.5	6454.77	4390.58	4156.82	4335.96
ARHGAP28	23.9909	24.6701	23.9519	84.4847	64.5809	85.6312	33.217	26.8765	36.817	276.569	388.15	270.946	81.9875	79.7301	99.9132
ARHGAP29	26.03	17.126	24.8766	96.3056	142.34	101.112	62.5268	59.0338	88.9252	311.912	514.92	460.745	296.467	281.164	351.832
ARHGAP30	56.8766	63.459	53.3695	115.555	66.0566	84.5786	112.206	87.1747	138.897	95.0758	97.67	96.6247	96.4315	86.2119	90.1013
ARHGAP4	4144.22	5671.89	4674.15	13806.9	9313.04	10787.2	9407.26	8103.47	13258.8	8663.64	10416.8	9851.38	8983.06	8777.65	9107.5
ARHGAP5	300.39	261.606	249.72	730.006	558.601	610.596	352.049	285.184	356.89	649.278	608.976	740.09	589.421	583.997	649.853
ARHGAP6	33.8645	36.7973	28.3718	609.103	731.645	392.236	95.692	81.2164	152.199	571.418	701.144	1113.83	151.167	161.494	179.654
ARHGAP9	2930.85	1607.76	1399.27	8043.43	11001.5	3684.71	4583.89	7648.62	28520.4	4217.36	5646.04	6334.14	5079.78	5132.38	4945.33
ARHGDIA	65.907	57.4799	56.9395	261.837	142.075	190.366	73.265	65.2216	236.337	528.018	1018.74	1475.49	159.886	222.828	132.438
ARHGDIB	43625.3	51933	44989.4	353683	187285	239048	176736	146600	197896	349653	369183	324792	61872.2	63839.6	65053.4
ARHGDIG	22.9978	13.1179	12.1547	23.6041	22.7596	16.4261	86.2401	66.5465	25.2042	57.118	41.367	36.0885	23.2228	17.7065	14.5347
ARHGEF1	25.6104	29.3569	15.7544	96.9036	101.467	78.3632	85.2642	51.7485	103.448	53.9589	79.7147	60.5685	98.2366	91.6166	101.139
ARHGEF10	7314.46	9467.29	7716.1	36114	23789.3	27719.3	8138.66	6493	7977.14	19559.8	21890	20140.9	21911.9	22654.9	24593.5
ARHGEF10L	296.374	448.586	341.735	1842.66	1965.65	1294.66	784.855	527.094	1111.58	2316.57	3394.68	3115.62	2763.21	2327.35	2933.22
ARHGEF11	41.1494	31.387	18.4112	96.581	89.1814	73.5867	126.178	99.8537	38.9835	120.075	172.949	154.972	65.1677	58.7434	50.4393
ARHGEF12	45.5194	86.1242	38.8077	101.561	69.0648	71.1022	124.849	120.01	115.885	165.266	254.257	117.176	94.2662	99.0908	106.308
ARHGEF15	319.407	381.304	327.511	2291.34	920.701	1303.24	3136.46	1889.34	9905.47	30029.6	64090.8	66887.5	735.972	814.217	886.829
ARHGEF16	60.1976	32.2446	44.3557	114.157	69.6714	103.736	110.736	78.5498	69.8168	121.647	94.6955	103.699	80.3691	121.665	73.4032
ARHGEF17	4316.47	4950.59	3633.82	30267.1	11718.8	18049.6	6675.98	5271.68	9146.11	51416.1	57279.3	46118.1	22380.6	25609.5	27998.7
ARHGEF18	990.703	1478.19	1135.94	3460.53	2718.22	3136.96	2818.38	2303.43	4233.74	4743.4	5863.06	5192.89	1640.4	1725.45	1724.32
ARHGEF19	62.9321	44.3021	39.2406	124.189	77.1996	88.3129	39.6489	37.0781	54.5232	263.682	349.273	340.457	220.374	208.865	350.646
ARHGEF2	28.8451	16.0449	16.8662	102.754	45.8141	74.5255	42.9067	41.1564	51.2265	171.541	201.033	105.067	46.9231	64.2884	60.4957
ARHGEF3	1405.2	1019.86	796.971	1919.77	1080.21	2124.2	706.627	835.377	1319.69	1373.99	1629.22	1313.62	1967.88	2057.71	2213.16
ARHGEF4	8.11428233333333	22.0603623333333	5.032	79.0203506666667	35.0235066666667	51.0891213333333	31.2200933333333	23.7554966666667	38.4864246666667	49.7623	59.5385103333333	48.8895636666667	50.1411146666667	63.9001613333333	72.2994213333333
ARHGEF5	8.45008	4.85719	4.10063	14.0032	14.206	22.0761	66.7466	46.8833	32.7283	45.3845	64.5839	100.558	50.1411	75.1714	46.8853
ARHGEF5L	4.23943	5.01914	5.04773	4.1147	5.74244	5.52593	30.6917	4.38347	20.1811	9.06564	9.82969	4.25114	4.83117	5.22079	5.5349
ARHGEF6	217.792	175.789	153.151	469.38	146.606	328.963	266.04	204.087	501.899	386.727	753.798	538.503	479.48	566.162	526.28
ARHGEF7	347.682744333333	339.240237333333	364.685	1071.62028333333	737.906	835.076233333333	600.963	477.314306666667	901.711733333333	1821.09787333333	2165.69336666667	1993.90356666667	1130.71658333333	1094.22853333333	1217.22
ARHGEF9	52.1619	59.046	45.3064	136.234	84.7015	100.253	61.7963	58.2815	75.7279	145.773	119.644	146.748	175.647	191.216	188.291
ARID1A	93.1326	94.6845	49.4948	461.441	237.417	274.736	285.733	165.246	260.326	651.359	1166.38	580.769	230.958	160.541	198.556
ARID1B	65.3407	61.3985	49.9857	137.07	95.461	125.184	160.652	78.1311	152.277	275.881	353.793	352.886	199.657	335.812	224.989
ARID2	230.337	323.927	301.322	686.707	377.487	513.997	395.193	324.321	581.962	868.426	1356.28	1004.64	849.765	852.138	917.829
ARID3A	48.4001	58.606	51.9012	288.06	162.306	219.793	221.25	185.815	326.057	229.459	350.877	363.313	219.433	178.655	234.675
ARID3B	2007.55	3158.4	2523.04	4176.49	3270.02	3641.68	4992.12	4646.59	6507.55	2226.38	2395.4	2371.51	3747.05	4054.48	4053.29
ARID3C	5.2561	6.58422	5.01124	3.63842	6.69371	18.7256	5.49385	5.4858	7.80219	4.51276	4.24623	6.24796	6.35492	5.9104	10.6256
ARID4A	79.6662	119.843	80.331	369.223	178.47	240.06	153.278	115.696	222.803	371.429	482.768	416.308	157.272	139.04	150.427
ARID4B	410.124	654.872	533.26	1830.8	1158.18	2119.48	645.636	462.996	950.868	2728.42	3038.43	3122.46	573.466	511.427	576.644
ARID5A	74.1977	67.675	68.5864	165.546	83.6365	112.077	70.2625	46.3584	103.922	136.208	151.233	148.751	322.279	313.549	326.75
ARID5B	2391.59	2799.64	2800.91	15559.6	7388.7	9746.63	2446.64	2076.44	2629.87	5468.96	5636.29	6460.79	5586	5566.43	5691.91
ARIH1	107.739	189.708	113.597	461.03	214.397	373.136	178.341	145.007	290.54	590.155	633.317	525.518	225.929	257.33	245.585
ARIH2	2885.53	3385.36	2804.69	18356.1	14221.8	11334.6	4043.86	3062.69	5479.13	10353.6	12727.8	11420.7	9127.09	9983.42	10850.5
ARL1	2238.33	2383.77	2209.45	9244.02	5289.19	6649.2	3754.61	2684.14	4321.29	10716.9	13389.8	10477.6	6284.91	6028.45	7455.48
ARL10	4.81596	5.95986	4.54807	5.67108	8.85194	4.07637	5.83699	11.3235	6.28291	10.7787	9.25991	8.73822	5.13295	5.87893	6.02172
ARL11	3.82372	4.34943	4.78319	3.92801	5.22614	5.28283	4.56955	4.11402	5.91393	4.61709	3.84385	4.00487	4.62962	4.94509	5.18271
ARL13A	4.75816	5.68058	4.47832	3.75853	5.10919	4.1867	4.37746	4.58444	6.19488	4.87819	4.1944	3.56343	5.33197	5.93917	6.20198
ARL13B	74.6099	103.47	73.4095	479.684	256.895	350.097	84.6565	64.5072	153.374	1008.24	1364.7	1282.37	139.364	133.068	155.842
ARL14	3.94858	5.29573	4.04035	4.8791	5.68332	6.3174	5.57651	5.23123	6.18966	4.52703	3.8012	4.59237	4.98821	5.30135	6.27254
ARL15	10.0296	7.8718	4.49208	47.5176	11.0926	25.3689	7.86902	8.71669	14.2359	66.1481	86.6159	67.8116	24.985	21.5061	24.1108
ARL16	431.209	530.657	447.476	866.415	582.119	778.597	402.485	323.749	687.386	968.855	1087.76	1081.15	1140.43	1585.71	1546.01
ARL17	42.3254	34.3769	33.2662	92.9272	34.1511	71.4007	88.4242	60.1449	71.0623	179.875	196.98	213.136	91.511	91.6848	82.499
ARL17P1	906.01	824.216	767.649	2102.06	1394.58	1767.11	1176.11	939.166	1213.19	1455.56	1489.98	1262.38	1744.47	1876.92	1927.54
ARL2	27.4267	31.2721	18.2928	127.748	61.2927	87.2879	52.862	32.877	110.134	259.111	339.139	169.145	128.459	128.547	221.022
ARL2BP	2165.59	2477.34	3139.26	33603.7	13461.8	21745.6	10463.6	6956.34	13864.3	107406	138524	160794	7598.81	7715.22	7671.54
ARL3	195.196	217.222	201.657	1012.81	437.731	760.374	277.843	254.812	275.488	315.818	424.765	341.661	463.945	436.399	508.68
ARL4A	134.631	322.227	104.895	566.066	301.983	499.45	192.053	165.458	571.019	456.464	873.696	685.373	569.062	567.746	709.808
ARL4C	11487.2	17387.4	15022.5	22391.9	10619.8	17322.4	15215	12057.8	24921.5	64870.7	97752.4	82907.1	22897.6	23585.3	26951.2
ARL4D	51.3425	95.7622	75.949	332.376	169.168	213.484	80.8583	73.1085	143.812	195.101	186.626	175.821	424.464	448.725	516.003
ARL5A	407.03	333.457	196.021	1492.64	800.329	1106.17	570.785	360.554	631.196	2944.53	3826.91	3454.84	495.245	446.813	429.021
ARL5B	25.7726	34.1085	16.444	61.4688	183.491	33.9358	68.4312	47.6812	50.573	165.145	231.743	266.027	58.5247	38.3447	35.523
ARL5C	3.47254	3.51354	4.38457	8.14679	5.01197	5.2305	33.0204	18.1167	17.3041	13.7624	7.83704	11.871	5.28963	8.7016	4.88786
ARL6	18.7638	13.0945	7.2257	30.8469	23.2749	28.7133	20.4783	11.5855	19.887	83.4167	161.658	169.799	27.5112	25.9811	36.4455
ARL6IP1	379.247	465.213	408.446	2357.77	1157.88	1710.23	483.012	417.425	920.284	4859.74	7129.98	6113.14	517.291	527.332	677.786
ARL6IP4	5611.65	7228.52	6755.61	32393.1	19636.6	28771.4	8469.02	7243.37	10675.4	43726.2	46089.6	48356.6	12891.8	12716.9	12410.5
ARL6IP5	2353.98	1991.2	1529.46	17940.2	5742.86	12935.6	7065.36	4177.35	9787.82	34165.4	35633.3	28602.4	9749.08	10281.9	10126.9
ARL6IP6	328.815	396.784	308.836	3006.32	685.287	1595.59	552.529	591.024	1082.98	2957	5659.94	3932.68	723.968	986.632	1131.93
ARL8A	3734.76	4050.19	3253.11	15190.8	11843.1	14750.7	8522.41	6489.46	10395	19659.3	19596	17392.3	8095.67	9148.44	9408.8
ARL8B	2701.48	2908.73	2728.36	11842.5	7100.17	8039.17	4519.52	3369.8	5733.04	16750	21432.3	19902.7	5814.61	6048.13	5503.38
ARL9	43.4706	49.6619	27.9894	65.5548	38.6449	64.3195	115.302	75.2258	121.167	318.571	305.448	317.532	37.4423	37.5707	49.2153
ARMC1	1384.42	1398.05	1454.28	4307.79	1979.15	3181.64	1057.16	1178.25	1962.93	7250.77	9021.47	8591.92	1108.04	1170.98	1151.83
ARMC10	400.582366666667	742.864766666667	387.375433333333	1827.19173333333	1335.87506666667	1386.72253333333	917.537133333333	680.143	1409.39	4116.69533333333	5368.83333333333	4931.32	1332.22	1293.98	1462.66
ARMC2	80.4447	94.8618	66.076	274.809	169.774	202.182	229.063	189.7	162.726	278.855	228.309	232.702	203.351	169.754	203.692
ARMC3	7.00361	5.6159	4.67459	3.43597	4.19894	3.92629	6.32915	4.74767	6.25299	8.05569	6.92212	4.15212	5.0644	5.20766	5.67724
ARMC4	51.0747	45.6457	43.0805	446.853	186.549	267.943	120.455	106.666	216.819	198.083	250.861	236.817	256.774	272.07	268.853
ARMC5	127.811	136.946	117.826	599.028	389.198	538.926	379.932	288.613	508.554	1236.79	1173.02	1269.38	666.035	631.597	699.279
ARMC6	90.7075	83.9875	65.4574	297.172	242.351	178.329	324.237	238.35	397.858	1265.51	1242.06	1055	352.036	271.765	392.927
ARMC7	42.36	22.3619	20.1198	30.9881	39.184	37.8287	21.6484	22.2739	60.4371	158.218	175.501	168.711	73.1048	82.7261	109.987
ARMC8	584.864	691.26	522.48	2045.27	1061.83	1619.69	1138.49	1102.91	1636.62	1840.18	2156.52	2337.27	1245.91	1355.1	1561.71
ARMC9	30.47	61.8031	28.3593	168.96	34.068	140.787	76.9206	34.7842	109.415	1185.29	1652.82	1139.13	236.103	248.983	335.94
ARMCX1	762.761	1787.21	753.961	5127.85	2527.58	2936.01	1913.11	938.786	2321.04	15265.1	17753.9	21189.8	4927.94	4879.9	4252.4
ARMCX2	3327.32	2944.53	2993.65	8597.12	6944.53	7078.96	2593.83	2387.25	2782.48	18835.4	20371.9	21793	7497.5	7997.48	8256.71
ARMCX3	54.7408	62.4711	77.9931	224.801	101.577	161.549	70.0731	47.6635	103.553	517.311	1705.15	786.245	178.841	201.182	255.724
ARMCX4	796.164	1026.47	809.651	2191.48	1788.07	2143.94	757.536	603.003	758.173	1049.61	1054.71	1083.79	2511.23	2533.88	2534.43
ARMCX5	1323.54	1423.64	1212.93	4874.13	3809.81	3850.46	1702.88	1305.88	2245.32	5304.32	6348.89	5905.37	3039.84	2837.08	2722.65
ARMCX6	104.204	154.467	101.37	300.128	150.458	185.108	129.954	83.1644	360.704	442.107	501.705	494.848	652.325	561.116	734.537
ARMS2	32.0652	18.5138	15.534	70.27	46.7162	31.9123	99.5892	83.1481	30.4267	52.2992	61.9363	58.0924	21.3616	21.5972	32.2225
ARNT	4.64135	5.88925	5.12631	120.55	42.1258	113.558	13.2174	14.3976	40.0645	83.1974	144.459	113.814	48.794	35.1277	38.4071
ARNT2	55.5932	51.8585	33.6375	136.219	96.9028	106.732	162.901	120.012	87.4226	133.593	226.048	182.278	112.817	94.7451	98.9065
ARNTL	833.275	818.507	1132.37	2862.3	1249.27	2122.76	1283.65	1063.42	2883.97	2703.01	3202.88	2785.86	4455.12	5331.82	5337.77
ARNTL2	8.20448	4.28978	4.97457	17.9612	5.90445	15.2765	10.9996	10.7149	15.8364	170.732	254.328	82.906	26.5435	31.7812	44.7964
ARPC1A	1249.28	1205.36	938.811	2775.23	1728.65	1797.83	1339.69	1016.11	1997.84	6515.36	6202.55	5840.99	3025.44	2721.76	3114.32
ARPC1B	314.993	241.641	292.721	1227.13	477.47	595.688	671.301	534.901	1056.13	2903.03	3029.99	2311.51	621.961	632.364	614.329
ARPC2	6383.08	13027.8	7626.12	39002.1	16929.2	29727	19330.9	13141.9	24651.8	116627	154368	143132	20426.5	20348.4	21307.4
ARPC3	6780.68	13230.1	13712	155112	83936	100644	68912.5	56908.1	130291	352842	426432	369943	46865.6	44404.5	50343.3
ARPC4	5.84921	16.0129	4.93659	19.9536	6.97137	10.9542	5.90021	6.09139	13.7834	43.4079	54.4783	53.8533	21.3756	35.3797	29.7824
ARPC5	21454.8	29584	28317	169440	120496	139993	58870.3	56282.9	63471.9	192061	194969	290758	31632.9	30356.6	30088.3
ARPC5L	136.845	240.589	116.892	246.194	144.986	175.891	97.972	66.7019	154.59	357.759	564.738	852.351	277.316	238.642	296.589
ARPM1	30.5353	24.4379	23.1581	54.8058	37.5299	39.2534	46.3565	27.1812	23.6677	156.728	173.513	169.447	27.3646	29.9481	26.5846
ARPP-21	6.82638	5.47581	4.74969	7.74825	5.76986	4.09229	20.9133	16.0002	17.7138	4.38119	3.98975	30.9838	5.4779	6.46027	5.81181
ARPP19	485.947	604.655	524.171	2089.87	1218.54	1500.71	968.596	816.288	1686.85	2450.59	2451.23	3005.09	1158.96	1063.58	1211.63
ARR3	3.8729	4.6695	4.06871	3.67379	3.81586	4.48158	9.60239	3.71993	6.11492	9.92584	10.576	5.03729	16.1504	4.968	5.07845
ARRB1	21.9586	43.3604	27.5143	95.3976	70.3112	70.9083	58.7548	32.1028	78.9414	115.614	206.123	109.846	122.846	154.143	158.832
ARRB2	828.953	936.382	615.054	4262.34	3599.65	2436.23	2753.28	1952.47	4225.18	3304.75	3283.02	3301.3	1640.59	1934.29	1807.03
ARRDC1	101.162	90.9397	77.3539	511.181	351.93	442.247	301.079	260.928	301.73	290.733	302.197	383.641	178.543	185.481	200.95
ARRDC2	148.184	175.474	130.621	358.424	233.59	268.567	235.681	149.927	419.4	207.317	141.475	150.683	253.946	244.938	283.861
ARRDC3	1809.87	2703.59	1645.82	9758.82	5561.47	6418.75	5920.46	4953	7077.61	24392.8	28498.9	24046.8	4797.72	4586.65	5508.52
ARRDC4	229.806	251.195	212.003	2899.72	1226.93	1259.68	950.932	527.846	2586.1	5454.7	5756.59	6541.93	1174.75	1221.49	1350.88
ARRDC5	4.75215	4.26958	3.83203	3.61062	5.39949	9.3416	25.8609	15.1556	6.56712	5.29587	4.38833	3.80638	7.00743	10.8508	4.91401
ARSA	1493.45	2013.38	1449.95	7474.12	4340.61	5779.4	3268.08	3000.09	4375.09	10747.9	11540	11755	4098.81	4178.31	4177.59
ARSB	14.3378	6.74243	10.3558	12.9118	7.02546	4.51279	23.5294	8.97912	15.0926	21.2354	31.1676	32.4864	20.6452	18.6014	14.9444
ARSD	155.123338666667	161.179	134.603806666667	454.110206666667	305.905113333333	429.694663333333	434.733483333333	320.803243333333	543.048693333333	827.313	833.225366666667	795.218193333333	605.889056666667	668.370366666667	632.691
ARSE	3.79252	3.99967	4.41366	4.58182	5.67377	6.21912	5.41594	5.02761	6.1489	15.5099	6.08096	12.2304	4.80286	5.03487	5.33484
ARSF	72.3549	48.5127	38.5335	109.265	65.3618	79.4844	188.378	148.898	51.3623	64.6772	61.0973	58.0601	65.4446	61.6433	66.7978
ARSG	103.736	82.0053	89.8014	172.394	112.088	121.534	167.785	121.327	163.354	228.265	222.304	249.953	143.875	153.291	152.667
ARSH	5.29277	5.29798	4.55037	4.10452	6.3513	4.53713	20.807	7.52649	6.18639	4.76537	4.05808	4.19182	5.87693	6.39709	6.52159
ARSI	6.70265	6.95695	5.63501	9.35362	5.73068	4.62835	18.1264	13.6564	6.86269	150.916	210.098	186.085	8.06993	11.4008	6.28095
ARSJ	13.4892	17.6044	10.5163	29.7921	31.2836	28.3731	21.4231	16.5284	17.9638	141.962	138.119	148.711	40.9278	47.0438	50.8641
ARSK	13.1368	11.6422	19.1019	78.138	43.1366	59.8748	24.9165	24.1531	50.4625	147.908	207.4	135.032	124.619	12.6178	17.2878
ART1	13.6932	17.8922	16.1131	18.718	18.8742	13.5154	66.6881	42.2042	11.5201	20.884	26.096	18.6113	16.1045	13.0816	14.264
ART3	4.79998	6.56752	5.74138	3.80866	5.30245	5.12416	4.99841	5.29414	6.41078	4.89454	7.40583	4.22322	5.16296	5.55625	5.99379
ART4	98.6309	117.014	76.7499	216.139	156.796	151.095	451.513	329	568.189	101.705	148.261	130.364	56.1697	55.0692	53.34
ART5	19.3024	14.386	10.9314	24.4018	23.3218	13.3045	73.8085	43.213	17.4783	23.8534	16.0709	16.5816	25.2096	13.9017	21.902
ARTN	3.93612	5.92301	4.43413	3.58205	3.51697	8.69458	16.1254	8.64886	6.25254	10.0019	11.7331	16.9627	9.59677	6.34901	7.1667
ARV1	754.161	816.848	762.926	1255.78	1034.14	1216.13	858.511	754.572	1181.06	1684.52	2499.69	2160.62	2124.6	1850.85	2035.06
ARVCF	9.82201	14.9766	13.0584	57.1826	22.1944	34.5376	31.4849	34.404	203.939	75.4312	169.148	191.702	150.612	128.811	122.126
ARX	159.059	119.639	84.4887	570.159	236.453	469.949	535.855	424.529	303.634	563.996	610.18	639.263	229.115	193.79	204.282
AS3MT	3469.32	36176.3	3867.27	87842.7	50069.6	86344	47160.8	5476.31	89326.8	134242	213669	132536	59384.4	50382.5	64693.3
ASAH1	11964.4	15826.6	11047.9	65224.3	43629.7	45660.9	25462.4	23689.2	49034.4	183722	243402	158470	43478.8	41242.3	43221.5
ASAH2	3.6887	4.44404	4.48861	3.77999	4.39652	4.8863	4.1588	3.8336	5.90904	17.3956	9.90135	16.5616	7.73435	4.92715	5.07912
ASAM	1259.41	1143.28	1395.44	3922.24	2148.04	3381.4	510.893	400.505	635.972	4404.41	4271.13	4065.27	1522.94	1638.48	1698.22
ASAP1	167.361	182.68	144.367	511.949	290.588	401.742	153.657	138.568	218.486	311.423	378.169	324.829	423.261	457.566	673.539
ASAP2	99.6779	133.83	94.1776	653.776	278.584	466.341	142.077	110.065	311.654	636.514	843.068	646.854	719.968	731.062	1001.65
ASAP3	227.726709272727	311.263546090909	221.110859818182	890.246692727273	516.915	731.434145272727	261.263	172.126736363636	363.164751818182	708.446650909091	908.310743636364	817.241638181818	1316.04655245455	1342.21243854545	1511.23887545455
ASB1	27.2453	21.5104	19.9606	46.8678	19.373	32.7057	36.3916	21.2581	57.8591	109.798	146.501	133.928	54.7785	72.5493	71.3109
ASB10	99.7406	62.6443	45.5681	206.542	174.98	149.345	320.94	280.204	258.407	320.43	501.978	418.286	269.651	206.032	171.664
ASB11	6.96599	5.62794	4.76945	5.7287	7.0232	4.9862	6.4968	6.5901	6.31206	6.21974	10.2778	5.57387	5.16504	5.29761	5.71593
ASB12	4.07434	5.20027	4.18978	9.82274	4.55128	4.68356	9.31266	3.9803	6.26552	18.8912	31.4474	32.3186	5.16105	5.03181	70.5559
ASB13	199.151	167.335	116.423	640.01	352.351	520.259	466.714	419.756	452.373	649.756	829.37	882.19	484.789	545.984	490.672
ASB14	12.2088	7.0367	12.3348	21.705	21.1903	14.8807	17.0169	14.0828	8.05931	50.2449	33.2671	36.5784	24.4398	15.9345	24.8932
ASB15	18.2683	17.8354	4.52954	18.1253	20.9417	19.0119	64.7736	44.8021	17.0219	14.9982	15.5817	14.2493	30.5924	29.6623	22.1546
ASB16	59.963	36.7363	31.1655	126.996	59.1275	53.7981	201.345	154.541	114.834	240.805	209.32	213.107	123.879	86.9523	93.8237
ASB17	5.53301	5.11392	4.74326	4.2562	6.66783	4.67294	6.45239	5.51105	6.27016	4.69253	3.82621	4.66693	6.15383	6.329	6.66519
ASB18	6.14446	4.85673	4.09227	13.049	4.91476	4.64029	14.8411	9.61624	6.18211	13.3109	6.31623	3.97231	5.24461	13.5035	7.76549
ASB2	81.6963	77.4606	62.1711	241.881	108.029	153.512	213.12	176.016	140.377	71.8485	94.6515	112.134	175.678	173.205	178.165
ASB3	645.535	693.631	457.786	1188.39	864.91	782.693	1387.49	727.473	1731.54	2253.92	3355.29	3159.28	2119.99	1624.93	2082.2
ASB4	25.5638	27.719	23.1387	71.2922	93.4612	46.5456	14.3084	17.8289	12.1522	15.1425	14.4422	11.0416	35.2151	34.171	41.0956
ASB5	5.18359	6.98254	5.74911	13.6296	12.9427	6.97455	50.6658	29.1932	33.9613	20.6479	31.668	150.537	101.332	5.56386	6.14438
ASB6	12.5841	7.78551	4.51981	17.7367	15.4384	18.1049	32.0737	19.9427	24.6995	93.1719	67.7076	62.8309	23.9681	25.7472	28.9196
ASB7	148.206	172.552	141.765	476.913	242.564	322.594	223.314	150.909	250.916	552.146	779.626	649.978	376.271	330.913	367.33
ASB8	114.765	126.896	98.2757	367.416	257.661	323.263	201.968	179.274	172.393	300.259	410.875	387.077	201.788	193.081	214.204
ASB9	72.5826	93.3211	58.7837	198.844	63.4799	106.942	85.7628	33.7869	209.845	535.288	681.931	683.757	404.85	472.441	555.245
ASCC1	77.7407	62.1573	82.6922	178.047	109.914	120.327	51.2579	44.0669	90.627	404.188	645.914	607.813	287.501	259.827	364.593
ASCC2	8.25031	16.3492	6.70185	25.1877	23.9633	16.5852	24.8969	19.7511	32.983	38.1319	37.9962	36.5144	42.9264	38.6084	45.6301
ASCC3	9.43209	10.5745	9.73412	26.2802	12.602	14.3162	41.158	18.135	14.3013	27.2825	30.0663	32.9964	32.9112	19.4823	30.6565
ASCL1	41.493	29.9774	32.5704	62.4697	55.9995	28.4542	162.917	168.602	100.409	123.112	192.299	155.824	89.0854	61.09	63.8586
ASCL2	56.3095	98.1845	58.6141	189.485	115.16	158.417	172.625	95.2419	203.355	154.982	160.901	142.053	152.124	141.556	141.868
ASCL3	20.2482	10.5731	8.01215	16.334	17.6393	8.03831	60.0511	37.5244	8.94486	14.2364	15.5358	16.194	11.8456	10.788	10.7573
ASCL4	35.8751	29.3106	33.917	60.5508	65.6232	40.5391	34.2142	25.1985	7.67582	4.49092	3.90767	5.86533	41.8342	37.4623	32.8446
ASCL5	64.6042	45.4575	31.6635	198.967	140.091	136.573	282.14	209.239	210.366	251.704	392.889	517.922	177.353	182.317	162.754
ASF1A	52.9698	49.0752	40.9369	117.708	77.7686	83.1168	107.165	82.0081	86.1219	111.419	212.1	190.869	90.4111	103.107	82.0647
ASF1B	151.479	150.053	118.876	297.757	190.582	214.005	485.336	411.113	582.792	807.244	919.208	920.61	116.96	114.099	106.481
ASFMR1	4.99315	6.82198	5.74229	3.74659	5.50808	5.06519	5.26501	4.43598	6.52278	4.86874	4.63802	4.34877	5.36737	5.66624	6.17948
ASGR1	271.083	306.778	253.065	1367.75	807.674	1156.6	372.793	303.92	448.405	1280.69	1526.77	1479.05	481.915	517.369	549.427
ASGR2	254.016	356.059	248.388	765.518	448.683	610.436	373.289	280.523	467.923	424.621	500.44	481.32	258.564	265.405	314.382
ASH1L	3.92407	5.70216	6.02017	18.8694	17.1369	15.7615	10.8328	10.0662	7.02623	33.961	72.3483	96.6449	12.5844	5.18503	12.7934
ASH2L	730.345	804.274	581.094	1516.09	1121.72	988.337	1335.91	962.399	2572.84	3626.26	3682.05	3512.02	1203.72	1581	1496.99
ASIP	12.295	9.1798	4.53643	8.72397	4.59324	5.94938	33.7435	22.3848	6.49675	19.0397	14.117	15.8259	5.66709	8.25001	6.00509
ASL	32.7677	40.3044	24.5996	78.7351	66.3204	68.4692	58.2458	57.1257	99.0403	192.49	327.523	392.248	170.071	222.516	196.003
ASMT	16.1004	19.7229	17.6905	98.3116	82.6421	76.3998	37.0685	20.2479	42.4695	31.0099	40.9166	41.0676	107.933	109.882	114.715
ASMTL	186.349	226.235	200.337	716.553	473.143	490.978	287.262	231.637	367.807	767.707	843.389	1026.6	599.322	652.122	716.705
ASNA1	16.483	13.1798	16.5307	61.9892	44.2725	47.6801	47.0556	21.196	54.9645	199.93	401.429	506.397	57.2356	55.9111	66.2213
ASNS	1290.54	1480.71	1231.17	2367.41	1075.82	1728.65	1577.73	1184.78	2480.91	3023.04	3435.07	2804.83	2918.51	3137.73	3656.03
ASNSD1	1317.71	1634.45	2490.44	8218.61	3104.48	5825.98	4031.44	2298.65	5292.5	8897.14	11674	11217.5	4289.86	4166.17	4325.25
ASPA	499.52	734.108	529.019	2297.22	1781.39	2168.97	1300.52	914.79	1402.59	1060.02	1215.04	1145.61	2233.02	2196.16	2543.51
ASPDH	41.5927	44.3754	23.4364	36.5401	42.0134	32.9975	157.84	131.961	18.3772	48.3306	44.7354	34.4432	21.2368	25.4239	25.769
ASPG	69.8591	35.1355	28.9224	54.3112	41.1284	44.9511	134.047	84.4091	17.242	28.7958	37.0936	37.344	24.536	21.4112	27.6149
ASPH	78.8856	97.3057656666667	79.4251383333333	395.309	180.136459333333	310.706313333333	78.6148133333333	87.0575286666667	146.949288666667	2150.74683333333	3558.65056666667	3356.87080666667	587.181	663.817	614.404073333333
ASPHD1	46.2698	33.6321	43.4492	75.2608	63.7865	71.5654	38.6274	35.1769	63.1099	1199.73	1499.15	1269.87	103.043	82.7294	84.8314
ASPHD2	19.3797	16.5181	17.4062	42.4611	24.4241	26.6644	36.2653	22.6644	17.8382	32.2612	41.5707	36.2634	27.4605	23.812	26.1205
ASPM	929.297	1162.28	868.258	1756.14	1110.08	1313.75	3792.92	2983.72	5081.68	8450.25	8871.26	9207.21	174.847	186.167	195.591
ASPN	86.5608	167.338	95.5083	330.221	466.792	271.439	217.062	194.535	372.729	141.307	200.454	200.139	116.481	108.902	110.677
ASPRV1	206.142	511.951	249.327	2009.55	1120.57	1770.63	437.18	425.657	690.048	395.555	419.228	384.083	1466.84	1434.86	1541.6
ASPSCR1	370.255	457.257	346.746	845.609	882.919	872.524	471.718	383.621	488.455	1009.79	1037.27	1146.84	795.119	775.253	799.638
ASRGL1	51.5329	58.0327	43.4705	245.226	159.33	183.039	110.287	89.3731	127.161	137.193	133.975	159.389	209.5	213.76	223.062
ASS1	47.7335	89.3391	34.2711	423.483	249.831	272.372	114.401	101.285	454.178	879.533	1241.55	1227.1	966.769	795.989	701.396
ASTE1	45.5896	61.2705	43.7126	196.106	111.259	133.249	102.909	50.4204	129.417	121.077	162.308	170.252	166.945	167.154	182.281
ASTL	5.45162	6.08197	5.0291	3.54809	7.02464	4.42121	5.43203	5.35345	7.67558	4.45495	4.10206	5.42007	6.14793	5.82718	5.96308
ASTN1	5.41491	5.83821	4.70277	4.44668	5.60954	4.9761	6.72352	5.45747	6.47873	4.99902	4.23774	17.6196	5.94497	6.57961	6.61533
ASTN2	11.881	9.69058	8.67424	24.3709	14.8255	15.488	39.9911	23.1253	54.4808	102.52	134.354	110.885	18.4545	16.6785	36.7096
ASXL1	25.8764	30.7424	38.5482	91.4504	31.758	56.075	75.8728	42.7557	87.7569	220.07	201.941	220.373	41.7208	37.271	65.0409
ASXL2	322.783	427.653	454.798	1627.84	801.382	1412.73	355.289	287.114	409.454	888.24	981.753	1078.96	369.477	374.53	425.944
ASXL3	5.82027	5.29264	4.68822	17.1856	6.98358	17.8042	5.98211	6.29782	6.35021	14.5284	24.411	18.1842	6.54406	7.57404	7.04232
ASZ1	5.26971	6.38723	5.18771	3.17821	6.93001	4.2072	5.51397	4.83983	7.4475	10.3405	4.43042	4.67201	5.84889	5.56041	5.99888
ATAD1	211.491	398.74	221.548	973.811	1744.45	758.771	397.793	327.549	473.098	1194.43	1937.11	1393.09	1010.1	1198.11	1769.81
ATAD2	545.037	855.873	749.867	1558.53	869.989	1191.17	2341.68	1718.32	3662.37	5462.29	6635.64	4688.79	626.616	674.04	807.942
ATAD2B	137.684	203.36	146.353	564.289	359.82	437.135	408.123	254.984	496.519	1196.36	1842.33	1556.91	414.473	439.706	422.61
ATAD3A	663.108	525.325	406.857	2136.67	1054.45	1582.68	813.392	699.494	1125.85	4535.9	4809.56	4273.02	1300.33	1367.88	1455.54
ATAD3B	929.995323333333	805.063956333333	803.418134333333	3702.77817333333	2464.48136666667	2951.35	1225.82475333333	1112.12	1333.64228666667	4257.71	4360.38008333333	4702.79749666667	1831.61134333333	1941.72870666667	1913.91123333333
ATAD3C	39.4316	19.1348	18.4288	49.1569	48.0367	30.8231	86.9453	71.7239	17.1396	38.2118	28.0449	47.8325	22.7985	25.2927	22.4252
ATAD4	6.74898	6.32719	4.72973	4.98413	6.24644	7.25636	7.73479	6.17603	7.18732	4.8161	5.24609	5.80463	5.9987	6.90268	12.2236
ATAD5	23.8259	21.9167	19.1817	119.254	50.2961	69.578	92.2526	84.9575	187.862	261.673	380.596	386.575	14.4698	25.9118	18.5851
ATCAY	4.56344854545455	5.48467609090909	4.69652154545455	3.84896963636364	5.06254127272727	4.84464927272727	5.64555645454545	4.60572318181818	6.71460245454545	5.30121172727273	7.52888718181818	8.21471345454546	5.18874	5.37884727272727	5.74247318181818
ATE1	13.4453	22.0426	12.7839	41.8977	13.9969	36.6543	38.2376	36.1874	59.5232	162.581	277.303	292.846	67.2841	43.8634	47.5044
ATF1	732.107	1263.91	1569.47	7283.27	1357.71	5922.23	2643.01	1773.74	4563.35	6266.07	7758.75	6909.88	2759.61	2957.89	3472.25
ATF2	15.5878	19.8491	12.8732	44.7139	33.5157	40.9266	27.3976	19.191	34.385	162.872	226.395	168.82	37.8974	32.593	33.8244
ATF3	214.871	210.916	199.945	598.213	327.821	507	506.715	406.505	426.547	3673.38	4986.93	4873.83	231.707	194.763	241.39
ATF4	12404.1	16882.5	13718.1	34924.1	27779.7	31544.7	18049.4	16410.2	21147.7	47553.4	47355.8	43519.2	31253.5	32793.5	31484.5
ATF5	98.8269	126.096	106.407	113.747	59.9031	85.1729	85.6714	60.3399	122.727	292.891	315.482	287.5	172.91	186.285	198.513
ATF6	4323.61	5579.11	4260.01	11235.9	7136.53	8548.25	6016.27	5039.78	7523.84	27604.3	34197.3	31092.2	4850.42	5299.71	5749.64
ATF6B	106.369	88.8727	27.4902	301.532	120.295	182.402	135.667	100.49	700.101	1342.82	2274.6	1828.81	625.651	447.458	864.325
ATF7	3.48155	3.45079	4.47	4.01025	5.24025	5.50373	4.74198	4.32112	5.85248	4.32259	3.56369	4.03288	4.51032	4.66847	4.89604
ATF7IP	453.290931727273	528.986277909091	460.151943818182	1120.02894627273	731.485859454545	946.805437727273	999.079930727273	801.688694363636	1131.70571636364	2631.18854181818	2926.37041636364	2841.64939545455	983.742944636364	1010.01106963636	1086.05172181818
ATF7IP2	110.495	211.791	140.904	262.969	149.755	215.011	223.969	184.472	360.149	265.453	441.765	256.279	666.651	756.308	1063.82
ATG10	11.1437	21.017	14.1372	46.6975	24.505	32.6569	32.5602	20.8712	27.4354	58.5952	96.6209	94.3228	36.5864	34.7234	37.6236
ATG12	388.066	1134.6	358.397	2250.88	1482.52	1529.81	1068.29	686.295	1453.89	3183.24	4283.76	4110.98	1365.35	1299.09	1528.4
ATG16L1	93.0294	97.2254	68.028	213.007	107.45	169.064	119.136	102.619	219.829	290.699	512.257	456.395	222.554	190.611	251.629
ATG16L2	993.045	1040.77	888.437	3947.95	2387.9	2369.28	6670.57	4601.1	7169.41	2451.97	3962.16	3547.59	2791.09	2750.23	3205.43
ATG2A	1091.48	2230.72	1009.18	5741.61	2606.87	4612.01	2766.87	1922.29	3834.52	4712.37	5036.32	4551.53	2279.87	2533.71	2709.67
ATG2B	3130.51	5724.51	2623.5	14655.5	6984.78	10875.4	5646.45	4406.51	10103.2	12207.8	9959.57	9941.85	6775.47	6922.81	7575.39
ATG3	1512.6	3681.39	1492.57	7887.39	2211.34	3370.57	3868	3315.77	5171.97	6961.11	9401.27	7477.94	3876.81	3818.91	3769.02
ATG4A	861.374	945.737	1050.01	1372.94	857.707	1260.12	1056.8	885.19	1977.89	1253.32	1349.39	1299.46	1222.64	1257.74	1376.12
ATG4B	228.708	568.037	229.268	1759.2	1158.03	709.951	923.152	951.789	1503.05	1170.3	1813.95	1133.74	1688.24	1673.8	2633.71
ATG4C	124.173	168.218103333333	107.983206666667	599.028	463.528966666667	338.826566666667	265.364	282.245243333333	644.527313333333	936.987566666667	1562.09	1479.94456666667	563.020633333333	540.493166666667	543.764
ATG4D	22.244	31.5526	16.5396	41.4356	28.5952	37.2946	40.9776	33.8019	71.6441	84.251	107.588	85.567	38.4531	34.8305	39.1427
ATG5	2324.21459090909	2994.41019090909	2453.29350909091	8018.52145454545	5007.78292727273	6462.76288181818	3678.77469090909	2837.54070909091	5268.31945454545	18822.2637272727	21309.2716363636	18617.3866363636	4697.2	4875.63	5283.38367272727
ATG7	94.2425	113.084	94.5566	397.76	183.626	214.243	247.846	218.555	389.683	820.814	963.818	989.608	358.974	431.695	466.312
ATG9A	14.2531	4.05928	7.31751	15.5632	9.82475	17.4998	20.8179	14.1988	22.661	55.136	62.7946	58.1978	19.7039	23.78	33.8025
ATG9B	24.29	16.599	11.7366	24.1045	30.4945	25.9856	91.8607	64.7898	17.7964	36.5075	22.8129	33.7075	21.2237	9.92676	12.394
ATHL1	87.6829	193.087	145.437	895.036	245.108	312.251	253.987	117.079	368.653	385.584	509.152	341.662	364.47	435.915	528.581
ATIC	232.79	182.917	236.64	572.822	246.872	707.325	540.795	329.549	529.598	2189.86	2889.87	2512.37	704.227	552.596	762.991
ATL1	92.7084	127.911	92.5584	180.397	93.6728	195.125	135.48	62.7755	139.22	368.468	592.854	633.589	232.36	263.455	250.873
ATL2	477.785813333333	621.700520666667	469.654424333333	1054.85086333333	747.555	937.006626666667	731.565486666667	634.787506666667	1300.64059866667	1547.96043333333	2546.98493333333	2229.2	1449.70463333333	1609.40707433333	1889.4
ATL3	179.762	202.734	158.863	420.683	287.786	319.429	247.435	172.458	315.353	1456.39	2114.4	1865.14	514.936	447.647	484.751
ATM	153.400299090909	172.976024545455	139.556976363636	332.230363636364	211.793155454545	268.215154545455	159.798372727273	131.787510909091	239.749918181818	304.866754545455	399.028572727273	355.980881818182	553.747563636364	523.421918181818	607.742563636364
ATMIN	108.85	121.824	170.062	413.179	271.097	332.048	385.147	240.928	460.581	958.278	1411.12	1452.35	594.23	516.399	552.531
ATN1	468.44	978.735	439.528	1741.47	1083.88	1351.88	605.953	286.239	552.777	1500.55	1995.28	1953.91	2040.52	1999.4	2224.83
ATOH1	4.54973	6.39616	5.33828	4.94411	4.44544	4.76874	47.7238	19.9353	6.38425	4.82117	4.43189	3.91301	5.05862	5.40473	5.77206
ATOH7	17.0513	21.6052	13.0291	48.1387	12.4988	29.2657	31.3915	12.6585	24.2431	23.3031	38.0887	25.0199	81.1738	88.6434	79.3038
ATOH8	8.5775	9.96106	8.20327	141.607	169.882	68.176	62.7171	19.8935	37.4464	186.744	359.284	330.438	134.474	137.81	161.764
ATOX1	207.63	288.435	269.98	1373.01	604.652	692.984	456.606	407.077	705.295	3438.6	2873.5	3002.91	1030.88	1116.44	1155.52
ATP10A	57.463	135.951	78.0633	610.28	572.337	509.909	236.49	159.222	313.471	1152.8	1264.49	1167.9	350.373	346.078	353.455
ATP10B	4.60938	5.96013	4.64412	25.6382	12.2998	5.23767	21.6126	14.8828	6.44806	17.2525	10.9027	9.12398	11.7147	11.9688	19.661
ATP10D	57.6488	67.3717	48.2696	161.411	104.371	119.21	158.481	141.99	115.081	179.265	225.216	171.206	117.948	149.776	111.813
ATP11A	354.871	458.549	354.986	2535.02	1762.01	2153.9	827.831	603.804	1236.36	2604.52	5734.4	6079.32	1004.3	1069.59	1080.61
ATP11B	132.742	208.983	117.417	257.518	230.196	238.08	264.533	183.835	217.24	226.216	315.074	280.195	499.489	525.332	522.601
ATP11C	444.099	778.142	301.336	2407.77	1043.81	1366.59	664.196	375.46	770.204	2299.8	3306.13	3368.89	1225.36	1170.4	1100.38
ATP12A	4.58574	6.41477	5.14972	3.23957	4.80621	4.28717	11.6295	4.89638	6.68374	4.56945	4.42921	4.60997	5.24351	5.345	5.82131
ATP13A1	39.223	48.7888	37.7521	179.367	125.095	159.632	77.9511	46.4241	139.355	262.497	498.002	548.161	125.155	125.01	121.812
ATP13A2	42.95	27.2278	28.6826	89.9783	59.6549	53.6234	136.764	92.8942	93.9582	157.806	166.444	150.549	65.5587	66.4928	75.3034
ATP13A3	1458.95	2108.43	1468.45	9093.12	6201.88	7579.22	3470.89	2871.28	5107.25	20834.5	27515.4	26844.6	6521.9	6538.51	7049.65
ATP13A4	3.79851	5.18112	4.47637	4.75891	5.54838	4.59307	17.5371	5.34213	6.6765	4.43474	20.3154	3.86783	4.79744	4.8793	5.19295
ATP13A5	4.46549	5.44106	4.5415	3.05773	5.38111	3.9207	4.87173	4.18305	6.64476	4.32914	4.03868	4.13163	5.29395	5.15174	5.61364
ATP1A1	1752.73	2397.03	2277.35	4663.3	3870.88	3754.19	1952.1	2570.45	4480.35	14653.2	18369.1	22655.8	5294.14	5215.84	7152.5
ATP1A2	291.294	337.175	759.263	2823.93	1358.08	1886.04	844.812	609.829	1073.14	159.939	204.126	209.832	5598.24	5605.78	6042.04
ATP1A3	72.4607	62.6462	46.5099	215.312	145.653	166.915	254.22	205.281	193.744	83.8349	110.715	127.593	88.9423	85.9195	95.0009
ATP1A4	36.1443	28.7403	23.2746	55.4453	39.8667	40.0801	75.7824	59.3527	72.1207	137.409	180.699	164.91	67.5028	101.083	92.922
ATP1B1	1457.07	2071.95	1522.9	5144.15	3054.11	4671.37	2479.91	1669.82	3554.79	5943.73	6539.02	5281.4	5179.52	5218.7	5709.45
ATP1B2	355.666	365.2	380.717	1152.08	1048.77	1137.68	549.825	429.128	545.595	58.6997	61.8745	73.7504	692.943	675.259	750.977
ATP1B3	5515.91	12657.8	4536.75	82879.9	13441.2	28079.8	11155.2	11969.7	29887.1	249806	316507	279535	26969.8	27565	29986.7
ATP1B4	4.27827	4.59788	4.09847	3.35888	5.35282	3.80562	4.75126	4.27908	6.15526	4.32034	3.55708	4.20341	5.40552	5.11436	5.66941
ATP2A1	5.02643666666667	5.23239833333333	4.68826066666667	7.14161	5.43080733333333	5.90389733333333	24.5376	11.9527	6.51012	5.10130433333333	4.56251533333333	6.62753533333333	5.04758	5.49907433333333	5.67398333333333
ATP2A2	318.94	648.282	276.317	1547.17	854.051	919.51	455.714	276.666	1379.77	4752.1	4235.4	4704.87	2089.27	2123.26	2676.92
ATP2A3	40.1945	38.6256	25.6002	85.3953	60.6236	74.1199	175.668	126.52	189.987	28.8236	37.187	47.3118	113.601	131.659	105.816
ATP2B1	19.7707	12.2213	16.7408	57.2751	33.3464	45.4209	63.5951	55.1202	43.3387	96.1326	123.959	117.116	134.181	45.0059	48.5732
ATP2B2	4.71801	6.46301	4.50405	3.88355	5.00304	4.66307	19.707	12.3344	6.32132	7.32105	13.2213	6.18824	5.54658	8.24038	16.5585
ATP2B3	24.3758	13.375	10.8395	33.206	27.3322	19.7882	98.5678	62.8965	65.5198	64.496	86.347	81.3027	72.9831	49.9691	41.4462
ATP2B4	114.528235666667	133.163954166667	109.046	470.600281666667	219.362	396.174	182.631	154.758401666667	485.686999166667	933.354276916667	1153.42	1099.36014083333	717.866	565.582213166667	758.628814833333
ATP2C1	328.228	370.721	276.111	2846.41	1300.84	1295.19	518.09	393.642	1210.4	2680.91	3977.8	2613.67	614.006	765.549	727.04
ATP2C2	18.0323	5.04466	4.21394	13.92	10.6807	11.4909	75.9621	57.7889	114.006	4.90752	4.10504	5.01919	4.68935	5.05931	5.20975
ATP4A	28.2152	21.3668	9.11915	98.5395	76.1501	94.7172	19.2208	24.8609	29.5921	6.165	6.71753	12.391	328.731	275.893	297.972
ATP4B	8.77107	10.2311	4.6122	12.4286	11.3048	9.06005	67.9501	47.7519	6.2023	15.029	11.3394	9.47134	13.7363	9.83803	8.0508
ATP5A1	21722.2	23105.8	18081	75026.2	33476.1	73722.6	25729.6	20273.3	31825.6	160913	166043	132321	27645.6	28683.2	30615.4
ATP5B	670.83	896.577	674.503	1467.76	718.583	1111.28	1139.39	739.363	1493.17	3002.71	4458.68	9398.01	3519.93	2496.61	2698.18
ATP5C1	318.293	516.719	277.718	899.365	490.788	867.752	329.638	239.502	602.012	1565.24	1736.9	2443.43	714.982	802.785	1096.1
ATP5D	129.675	158.719	124.116	905.419	398.173	482.128	291.454	243.544	333.184	1561.39	1233.54	1550.21	570.701	595.738	612.512
ATP5E	11424.5	14478.3	9174.88	155684	90623.7	115784	36355.7	29006.5	52556.9	191623	216044	209332	28528.5	30775.3	33348.2
ATP5F1	4270.9	4215.75	4305.25	20555.7	5069.72	6714.68	11108.9	4646.35	14961.4	67429.1	73633.5	151188	11983.8	11271.3	15683.2
ATP5G1	176.488	237.928	175.924	506.357	276.199	524.664	253.542	149.395	409.943	821.03	743.528	378.255	306.935	289.875	335.136
ATP5G2	7230.5	4144.57	4174.82	20580.8	20013.3	11670.9	10639.2	13436.1	15136.3	44193	58243.1	55848.8	19576.3	19975.5	17022.9
ATP5G3	33480.6	39975.8	41052.3	281385	183549	270789	49740.3	42182.7	77040.4	417011	432999	447820	51591.7	54360.1	58058.7
ATP5H	10291.4	10601.1	9085.09	32320.4	19325	23756	14242.1	11692.7	17670.2	61807.2	61712.6	74363.1	16189.9	16782.9	18215.8
ATP5I	381.846	582.332	341.145	1203.53	1075.9	847.37	792.748	494.712	1469.35	3574.82	4664.65	8320.06	3863.18	2755.52	4065.77
ATP5J	1219.03	1431.49	1939.84	5276.29	3375.05	3164.13	2608.12	1372.77	2675.22	4432.78	10221.1	10206.8	5257.9	5091.89	5398.2
ATP5J2	426.351	542.514	483.908	809.268	491.375	723.257	371.96	326.735	876.347	1462.68	2726.65	1633.59	1368.83	1278.06	1671.58
ATP5L	12347.8	16866.8	13455.5	86021.6	58132.9	94046	29964.1	26510.1	35836.8	123222	130024	148422	32878.6	33886.3	32766.4
ATP5L2	302.969	1714.69	764.994	4032.49	1156.64	2053.64	2517.5	1551.12	5151.15	16109.1	28404.1	28121	2854.34	2971.26	2241.61
ATP5O	9635.52	12545.1	10449	50522	48570.4	51557.6	23603.5	22223.2	30047.3	133448	129156	119443	25916.5	26976.2	27659.2
ATP5S	148.346	218.678	161.298	536.484	501.78	572.958	330.357	296.083	495.92	918.166	1099.9	983.79	400.092	418.392	446.025
ATP5SL	3742.18	5179.19	3798.31	12460.8	8354.28	10186.4	6200.89	4965.23	7460.64	20706.4	21207.2	20622.3	9073.59	9614.64	10119
ATP6AP1	1222.27	1438.81	1301.83	2202.88	1408.62	1566.27	1172.38	869.232	1987.56	15487.5	13591	6453.35	4359.23	7958.39	4725.64
ATP6AP1L	31.4576	47.1968	29.1225	144.16	342.433	94.5135	21.4609	19.8497	34.1878	205.059	283.602	237.045	111.065	127.728	168.267
ATP6AP2	763.764	874.08	746.719	2137.41	1451.53	1765.91	856.431	747.346	1459.79	4314.15	7695.25	6999.52	1875.77	1526.03	1696.59
ATP6V0A1	359.332	450.094	388.029	2284.77	1577.26	1367.51	743.928	1282.6	3419.91	2378.98	2328.22	4153.33	3228.1	4860.41	4453.51
ATP6V0A4	4.37761	4.60034	4.17046	3.24593	5.74809	3.85831	4.90939	4.37756	6.45711	4.22315	5.11459	4.48654	5.47302	9.77454	6.34188
ATP6V0B	913.201	944.068	974.865	4464.46	1785.49	3226.82	2403.12	1537.3	2941.06	11495.7	11708.5	12354.2	1824.6	1822.42	2180.76
ATP6V0C	40561.3	49782.3	36023.3	267433	158356	229564	93588.6	64462.7	113837	455767	447773	380488	60865.9	64293.7	65302.4
ATP6V0D1	1072.51	782.027	1037.52	2855.31	3348.93	2778.07	1556.6	1304.18	3498.92	8252.24	11166.1	7990.65	1791.07	1779.97	1805.67
ATP6V0D2	40.5666	55.3598	47.4645	156.066	139.595	164.413	60.7281	50.7724	97.4689	387.995	571.956	451.731	161.96	161.855	193.483
ATP6V0E1	1777.84	1476.78	2497.05	15518.3	3557.53	13502	3594.88	2383.18	5232.25	16921	15368	14112.8	4677.76	4856.58	4717.87
ATP6V0E2	7.8935	8.37108	7.34837	27.2483	26.6048	27.4054	36.3265	8.43865	53.3447	30.7204	58.0234	33.4018	22.1625	30.334	30.2021
ATP6V1A	5776.79	10209.7	6778.89	23668.7	11287.3	20606.5	11102.1	6959.95	17913.6	52061.3	65972.3	51718.4	12239.8	11692.4	14251.8
ATP6V1B1	19.1328	6.55276	6.53565	23.4194	17.0806	34.7809	74.2325	67.1801	7.80252	21.63	25.2097	20.4599	11.6825	8.24785	22.4953
ATP6V1B2	2289.74	3559.7	2179.15	5954.07	4024.89	4848.88	5563.8	2691.63	6228.68	14567.5	14207.1	11468.5	2610.74	3421.96	3205.82
ATP6V1C1	1303.06	1666.27	1186.63	4266.55	3716.51	3572.88	2337.56	1615.62	3005.79	8346.82	10923.7	9872.6	3301.37	3429.28	3397.44
ATP6V1C2	32.4659	30.9334	27.76	61.4395	41.2205	49.5017	13.1272	13.3386	21.1915	114.381	131.153	97.0946	61.9628	66.0201	51.5946
ATP6V1D	912.732	1367.64	1228.76	3509.06	2264.82	3462.01	1845.99	1620.65	2972.97	6615.9	7353.21	7106	2005.24	2214.02	2274.45
ATP6V1E1	166.177	204.132	145.119	374.832	277.59	338.474	195.695	204.947	248.264	637.786	436.063	682.79	749.086	648.019	693.064
ATP6V1E2	41.5901	54.4876	41.5075	123.601	83.1381	104.734	81.9673	57.1511	90.6672	172.779	263.604	276.71	162.295	140.09	185.387
ATP6V1F	1167.19	1507.64	1140.36	7901.39	3585.75	6261.34	2607.77	1671.67	4256	9751.81	11704	11119	4071.3	4129.5	4619.41
ATP6V1G1	1833.08	3956.5	1499.23	12107.7	4748.97	7334.65	5288.32	3340.95	4404.15	21314.4	27100.6	7379.09	10664	10323.9	12375.5
ATP6V1G2	380.163	424.407	378.853	1498	994.822	1389.7	750.607	584.866	617.449	522.177	562.403	529.099	734.37	713.136	830.491
ATP6V1G3	4.62445	4.6398	4.30987	3.35188	6.16968	4.00371	5.06463	4.63372	6.69165	4.2262	3.59454	4.84594	5.6521	7.99904	8.50143
ATP6V1H	19.8694	22.8607	18.6751	129.453	70.0229	62.973	61.8145	27.4547	119.293	249.316	288.189	589.545	181.162	158.277	210.345
ATP7A	47.8369	53.2205	35.3789	106.071	71.0282	93.4331	74.594	62.1896	75.8587	121.33	123.953	112.962	93.789	91.3859	98.3995
ATP7B	456.471	780.462	515.543	1534.03	759.279	1282.36	1208.07	781.686	1515.71	1899.53	1671.13	2103.9	1520.9	1481.74	1478.72
ATP8A1	1295.52	3403.47	1250.2	16116.3	6119.53	12494.2	9184.72	6653.87	15482.1	3452.21	5082.05	5234.52	8681.29	8753.87	10191.8
ATP8A2	9.50173666666667	12.3718976666667	11.2465213333333	79.028	50.1455	33.9427146666667	18.6661753333333	15.6339353333333	23.1964716666667	81.7171	78.6806333333333	79.3934	29.6099	32.1153576666667	38.9727
ATP8B1	425	535.103	377.149	4937.7	2821.64	2750.14	585.23	713.203	1347.81	3844.16	4440.43	5197.89	3318.16	3574.61	3721.91
ATP8B2	42.5529	42.4621	30.3509	50.5613	56.2254	44.1097	137.899	114.028	32.3637	60.5896	60.4682	66.7781	36.9211	27.1843	25.5141
ATP8B3	23.6835	29.3974	22.8724	52.2784	40.9841	36.6296	42.1458	34.7897	56.1033	60.4191	82.1691	63.6347	78.8827	76.0239	79.089
ATP8B4	789.484	1070.19	867.057	2808.64	1362.12	2130.43	2295.66	2073.28	3226.57	935.444	993.533	879.815	1308.77	1273.51	1433.53
ATP9A	1704.86	1609.75	1686.64	8262.1	5198.07	7460.49	2301.51	1904.18	2858.25	6213.86	7270.5	5694.28	5434.97	5731.35	5831.31
ATP9B	399.01	507.246798727273	394.014275090909	1775.87261272727	917.010829090909	1077.46087090909	654.043428181818	520.887628181818	1110.20677363636	2189.85664363636	2869.46241818182	2536.88508181818	1276.83361272727	1440.80194090909	1517.70517454545
ATPAF1	95.0896	105.345	80.1494	233.596	124.045	205.167	125.896	119.735	190.942	133.715	139.897	145.594	147.187	153.23	171.502
ATPAF2	33.2687	22.2866	8.54389	43.5207	45.346	37.6022	97.8932	82.4268	65.564	147.602	197.504	112.835	57.6686	55.5662	51.2703
ATPBD4	17.1753	20.5879	12.9851	61.5194	41.5611	50.692	39.2422	28.2745	15.034	63.7854	84.5232	97.1606	137.161	28.5383	26.6151
ATPGD1	8.68076	7.50925	6.73443	5.78942	4.76053	4.77902	22.5332	18.3558	6.18634	7.32556	7.11423	6.89193	14.6124	10.0148	12.3927
ATPIF1	8915.43	8186.77	10903.5	32883.9	14787.4	22898.1	21105.8	16030.6	21429	34974.6	37240.4	42720.9	10518.7	11408.5	11259
ATR	443.648	521.779	422.121	1825.1	918.158	1175.52	701.371	492.5	881.08	2210.31	2309.59	2461.47	2117.92	1967.59	2043.54
ATRIP	12.7023	13.5819	8.61419	30.2774	26.7188	24.2073	23.5693	17.4334	29.2779	52.9594	78.0982	98.449	20.3177	21.2934	27.7471
ATRN	119.529	151.493	123.167	291.328	165.464	248.779	179.673	105.768	185.617	458.718	728.021	937.529	421.387	409.871	555.844
ATRNL1	40.039	33.3171	29.2737	42.6155	96.3831	29.5292	78.3016	64.3258	38.5334	96.1641	58.1698	65.6234	28.9187	26.8874	40.2205
ATRX	501.253	699.957	641.425	2560.65	1204.08	1850.61	1160.01	727.076	1509.41	3178.37	4477.46	3891.67	1762.58	1936.47	1903.01
ATXN1	102.728	85.2735	84.7749	219.3	92.9117466666667	219.087653333333	120.808414666667	155.698	203.586691333333	305.661	474.395436666667	369.996	264.832904333333	299.785459666667	285.921594333333
ATXN10	299.843	720.12	255.754	1470.23	1137.4	1328.75	742.796	591.428	1254.38	1908.53	2277.04	1959.68	1313.9	1293	1426.28
ATXN1L	1312.6	1827.16	1374.35	3979.65	3512.8	3278.35	1910.47	1922.22	3085.27	4199.6	5020.16	4403.81	2743.19	2652.47	3063.51
ATXN2	1726.89	3375.73	1961.47	6858.97	3830.96	6427.09	2919.26	2406.41	3443.72	5935.9	6358.13	6718.43	5214.76	5028.28	5972.27
ATXN2L	1074.66336633333	1440.86462566667	791.619	3460.78985166667	2525.13406433333	2799.74	2003.83645666667	1564.5	2869.81195033333	4585.34	5675.93328133333	5831.39777666667	3676.03833566667	3987.95890733333	4275.20296366667
ATXN3	297.717	285.245	245.963	2008.84	1301	1278.9	580.291	477.795	1023.95	1003.63	1088.72	1210.58	1208.32	1269.85	1287.13
ATXN3L	5.46813	7.84024	5.42586	9.21246	6.64037	8.15709	9.22882	5.4567	6.49882	5.87913	6.53068	7.03808	6.63239	100.698	6.60955
ATXN7	30.1491	6.70703	9.19457	118.305	23.4594	54.2656	92.0882	94.0148	8835.65	60.7087	76.7654	91.7933	63.5258	50.6891	83.8738
ATXN7L1	64.5965	39.6835	42.1832	122.328	83.8961	84.104	71.7854	60.0664	59.0162	79.9137	87.6852	86.733	126.639	112.411	129.285
ATXN7L2	72.8631	64.4274	64.3346	287.92	90.2538	97.8288	219.453	191.287	160.985	195.718	199.496	241.585	215.069	280.764	210.793
ATXN7L3	5.05978	6.96501	5.74615	18.7709	6.84493	5.14114	22.1325	11.2932	15.8589	25.9291	35.3645	27.434	11.7543	6.82733	25.1848
ATXN8	114.843	74.5835	62.0593	320.922	160.061	207.123	342.524	268.09	295.296	357.766	656.225	537.942	284.253	298.189	248.964
ATXN8OS	23.4161	21.6018	14.734	31.5011	39.2788	24.5359	89.6369	78.3843	16.8108	26.2725	29.092	29.9703	14.7792	15.74	6.16744
AUH	808.758	1387.38	840.496	3222.91	1252.12	2057.5	1289.11	924.798	1975.86	2413.91	3190.78	3375.81	2707.02	2398.03	2810.24
AUP1	121.144	140.236	96.197	277.62	119.719	205.997	170.672	72.6839	202.635	550.687	888.497	1262.69	554.576	422.626	615.618
AURKA	209.678	296.165	214.297	147.903	145.91	146.516	247.155	200.646	569.142	758.388	1075.58	708.643	67.4489	104.674	111.062
AURKAIP1	75.4068	109.506	81.3201	306.339	190.094	304.021	100.978	86.5374	206.886	689.787	1549.65	630.287	312.699	264.413	347.127
AURKAPS1	35.2056	37.8481	23.7025	27.8955	20.6097	21.5545	65.1667	39.4455	83.9384	135.273	133.263	151.278	38.3914	41.1704	40.0557
AURKB	4.75358	15.7403	3.72189	10.7766	5.4253	4.63131	19.7707	10.1137	30.5958	97.1977	57.8378	112.156	158.13	7.80121	11.1431
AURKC	6.80421	5.818	8.30852	6.79994	8.51784	4.03139	22.0063	7.48533	6.39025	18.9243	4.14961	17.5021	10.7277	9.42495	14.2658
AUTS2	1522.4	1671.48195933333	1616.99503458333	7734.14	5448.17862083333	6614.02789416667	1245.90168583333	1063.82543583333	1565.67968583333	7324.2	7907.80295166667	7480.03083416667	1306.10345666667	1354.61971833333	1381.64254916667
AVEN	241.032	315.41	209.532	859.813	599.754	669.365	348.682	270.849	531.472	3206.18	3711.44	3836.99	501.533	510.807	554.467
AVIL	31.2968	28.1535	10.3336	43.2726	27.711	29.7111	112.708	71.04	31.2256	63.0128	78.0558	86.5661	46.0543	66.6567	68.6593
AVL9	28.1848151818182	37.1567345454545	23.3009361818182	42.7654192727273	27.5788231818182	34.1337790909091	48.2469536363636	32.7762	85.5751363636364	261.036933636364	466.969048181818	347.552175454545	66.8345127272727	70.5632645454545	90.6023309090909
AVP	8.98246	7.84523	4.40556	4.06024	8.00098	14.7497	21.1239	20.6212	6.60328	7.35058	5.48045	13.694	6.14399	5.65284	6.00123
AVPI1	157.943	203.479	156.501	314.032	225.143	253.246	164.118	139.825	204.275	518.93	623.002	667.428	560.234	574.513	623.948
AVPR1A	4.83394	9.12207	4.4395	17.5472	6.16032	6.93943	8.76344	5.10963	6.80672	16.8306	21.1805	11.0624	18.475	13.7606	11.6614
AVPR1B	7.56431	5.55184	4.26264	3.68262	3.53435	4.32381	17.3947	8.80684	6.25509	4.98957	9.04892	3.44434	4.78558	5.17547	5.41195
AVPR2	3.47094	3.385	4.48569	4.25567	8.21251	5.90436	5.1078	4.69862	5.98183	4.20404	3.51095	6.77748	4.59593	4.7048	4.98988
AWAT1	7.18458	5.21416	6.70976	7.09773	9.65895	5.3928	12.7892	8.01776	6.4669	5.21695	4.31544	3.86208	4.62868	5.16326	5.40045
AWAT2	4.89673	6.52348	4.91431	5.07094	7.11211	9.98739	18.6349	11.2361	7.50977	16.7674	13.11	21.8495	6.16542	5.64656	6.06648
AXIN1	11.6819	8.39339	5.36458	31.8203	9.94556	16.768	4.68311	4.22589	48.1598	53.5588	73.7073	50.5011	15.8373	24.6806	27.4503
AXIN2	18.4929	22.2469	22.2824	68.1176	54.1922	51.0769	15.6506	14.2865	33.5431	88.7255	83.8741	72.2622	29.1987	22.6024	40.3472
AXL	979.123	1161.83	997.3	2007.57	1650.31	1812.42	1677.09	1569.75	1964.47	3145.52	3433.91	3214.96	1727.85	1780.7	1970.71
AZGP1	6.10733	5.33195	4.50301	8.09281	6.76755	5.41524	9.31542	3.78506	6.0138	4.80127	4.05345	3.69324	78.9324	60.3566	45.6798
AZI1	719.082	969.84	890.592	2896.84	1956.11	2816.46	1268.7	1080.04	1609.43	2271	2729.18	2477.37	2106	2177.13	2120.13
AZI2	88.4246	126.41	90.1431	472.27	220.447	379.924	177.577	144.248	440.392	504.671	782.154	530.014	474.421	466.257	702.319
AZIN1	616.662	784.065	584.432	2076.03	1158.86	1723.22	1192.39	1087.37	2391.52	5559.43	4778.32	7685.27	3969.09	4252.57	3995.19
AZU1	213.233	383.724	179.717	536.999	306.375	421.116	4140.4	1163.17	3352.95	92.6398	89.1566	92.5889	4.16133	4.3514	4.40226
B2M	165433	202425	171027	607149	546888	614378	297081	261787	315076	539471	551967	550506	180985	182178	188034
B3GALNT1	265.009	350.053	276.594	1023.36	792.366	937.307	489.459	384.988	700.209	1425.35	1706.01	1330.47	449.175	474.274	535.231
B3GALNT2	9.30492	4.75408	4.56916	8.60607	5.477	6.51552	3.88602	3.79004	6.02287	29.0797	38.265	36.128	18.2607	12.9881	17.233
B3GALT1	6.1214	5.54792	4.66083	5.35519	5.29649	5.10833	10.1992	6.39762	6.61469	4.89981	8.15076	5.43413	5.36598	5.50671	6.18626
B3GALT2	20.4316	16.8594	10.8577	106.32	54.0605	76.3066	48.0599	39.7276	48.9662	10.9715	16.4605	22.5093	129.465	103.468	118.966
B3GALT4	1279.73	1789.48	1417.57	3618.63	2963.49	3321.18	2212.57	2181.09	2614.19	2737.18	2815.84	2356.68	2410.12	2592.81	2756.26
B3GALT5	4.44342	4.73732	4.17542	7.09062	5.13593	4.29089	4.51436	4.28793	6.37679	4.79943	4.12396	3.94626	4.94251	5.091	5.47237
B3GALT6	786.868	905.502	733.371	3396.99	1870.08	2872.42	1190	1048.55	1672.56	4324.63	4737.36	4259.44	2041.52	2190.97	2368.19
B3GALTL	422.072	670.115	440.921	2012.69	1311.14	1648.73	422.281	322.514	605.437	2810.34	2801.94	2681.93	1331.46	1336.08	1630.4
B3GAT1	33.9208	52.5648	32.2435	109.781	67.0258	99.4407	58.6089	53.2039	49.2616	33.693	35.2254	42.4878	43.4736	49.7539	44.1328
B3GAT2	5.1357	6.97712	5.74631	11.4184	5.6379	4.51034	5.27702	5.00348	6.93811	4.62849	11.3858	9.481	5.45228	5.55185	7.06905
B3GAT3	62.6143	59.2104	41.7052	193.718	109.928	126.304	65.1171	56.2683	98.7435	382.435	578.63	576.465	169.579	161.228	211.355
B3GNT1	77.4354	95.7479	64.5484	196.263	138.454	175.652	64.6085	54.6007	88.9473	183.185	294.433	279.654	324.393	315.456	366.454
B3GNT2	336.371	443.509	350.297	2102.73	839.404	1186.8	727.685	443.266	2027.82	6694.5	6218.74	5169.38	1123.18	1281.01	1469
B3GNT3	5.222	6.49466	5.01583	28.6621	6.82038	19.4435	5.51389	5.46975	7.70366	41.7999	48.2842	37.8924	62.5631	74.8262	97.4596
B3GNT4	9.44435	4.35917	4.16072	18.7323	16.7441	7.79737	62.7713	46.6146	8.64358	24.2583	25.1716	33.4838	17.2841	29.7655	7.51255
B3GNT5	212.761	308.616	250.415	733.77	397.6	545.268	504.005	357.099	1312.37	3733.02	5655.44	5297.62	637.898	661.378	710.516
B3GNT6	4.0875	5.65607	4.40925	9.21009	4.23942	4.1825	13.1519	3.93717	6.35924	5.08792	4.07852	3.7727	5.12372	5.11191	5.5746
B3GNT7	105.392	105.771	62.4793	278.59	202.146	212.074	376.38	297.486	270.77	389.661	576.771	678.772	235.212	207.713	226.572
B3GNT8	218.967	223.902	191.959	857.707	523.111	725.67	1194.94	1033.11	1330.4	704.225	772.896	728.973	256.143	271.574	293.936
B3GNT9	26.9191	9.45652	5.32947	49.2176	24.7003	43.7489	47.9481	27.6646	30.7156	63.9487	77.9977	69.3128	68.1168	69.8739	99.8615
B3GNTL1	32.5365	14.4529	15.9327	13.9965	19.9297	18.9762	44.701	39.2881	23.9348	43.5096	29.666	42.9089	20.3548	22.1956	22.5841
B4GALNT1	50.2152	40.1211	56.8606	130.884	91.5161	118.301	77.7775	56.0191	65.2682	721.942	846.267	750.614	113.104	123.581	146.527
B4GALNT2	3.87676	5.68415	4.42795	3.69681	3.49594	4.41606	3.97137	3.76949	6.19328	4.85765	4.19762	3.55421	4.86422	5.18636	5.43481
B4GALNT3	4.33405	5.66307	4.58006	3.38129	4.47655	4.2453	10.6001	3.9781	6.50285	4.83723	4.23845	6.42307	5.01346	5.19789	5.53233
B4GALNT4	4.98399	4.42345	4.59868	4.33429	6.02702	4.60296	5.50244	5.35497	6.36344	4.40926	3.32079	5.37078	6.32843	5.88315	6.41535
B4GALT1	66.024	37.8259	32.1775	61.0143	53.094	39.3349	151.883	121.439	54.4265	71.2771	100.389	109.89	53.3397	56.3318	71.0331
B4GALT2	63.2577	77.708	124.697	538.423	309.108	558.788	149.446	159.941	282.731	1969.89	1818.04	2124.9	349.007	326.755	319.253
B4GALT3	161.365829090909	211.390345454545	130.679863636364	656.730809090909	831.058004545455	382.248118181818	384.352063636364	282.476209090909	1280.17	1669.72	3236.68266363636	2853.99402727273	844.934318181818	853.212836363636	1135.29
B4GALT4	465.539	632.748	585.871	576.317	395.864	500.906	598.266	315.045	843.945	1068	1491.07	1501.52	1315.02	1277.74	1054.47
B4GALT5	644.51	924.73	551.823	4067.25	1913.41	2595.02	953.178	730.874	1382.42	2158.69	2308.71	2288.82	1267.59	1376.8	1732.54
B4GALT6	12.667	10.9848	6.95681	67.0949	30.1366	48.846	18.1144	9.76988	36.1648	114.29	178.267	169.756	28.95	18.6745	21.6724
B4GALT7	26.282	20.8692	28.7412	57.7462	38.7336	90.3273	63.2458	39.0812	75.1786	80.8589	188.037	214.26	29.4616	37.125	37.1093
B9D1	13.1389	10.8263	8.73555	34.0946	19.5516	22.3058	15.2195	14.2765	21.672	102.535	171.888	169.655	30.2449	33.2621	38.1092
B9D2	65.9721	125.645	66.3556	188.12	76.7517	151.523	130.602	88.9196	166.428	295.521	282.888	400.234	217.71	232.466	244.172
BAALC	68.4867	138.4	48.3432	404.281	239.265	313.164	127.171	93.068	162.767	1662.55	2212.7	2160.6	188.648	228.87	203.231
BAAT	4.42017	5.29881	4.21845	3.62254	4.03346	4.3425	3.68699	3.85296	6.41583	5.17111	4.28409	3.41758	4.66296	5.17127	5.40112
BACE1	862.079	891.626375666667	636.949	3569.81043666667	2760.11269333333	2615.69697333333	1157.82235333333	883.952653333333	1345.01266933333	6621.33	7102.58	7164.14794333333	2781.64826333333	2728.58082666667	3033.82925266667
BACE2	1146.55	1464.34	1060.35	6523.32	3182.28	4681.62	1978.51	1778.65	2589.4	13204.9	13403.7	15177.4	3686.51	3889.37	4309.88
BACH1	341.898	297.454	261.332	1545.91	424.513	856.789	492.397	304.196	721.841	2161.39	3242.28	3287.6	561.399	588.788	624.737
BACH2	53.3576	92.3226	65.1469	214.188	93.7807	153.636	254.14	133.563	372.1	184.811	312.228	243.289	167.454	158.925	189.636
BAD	17.6695	10.181	16.0967	191.75	87.2596	126.14	69.1389	49.2682	94.0864	291.863	357.412	332.907	145.737	124.924	126.582
BAG1	4442.08426666667	5753.57716666667	3257.04256666667	16592.8533333333	7468.58353333333	10554.4	7552.96343333333	6848.94486666667	12152.3244333333	15284	16748.9236666667	15146.8142333333	5205.61933333333	5713.18953333333	5730.82166666667
BAG2	460.111	620.285	516.078	1838.52	1058.85	2426.07	706.503	412.012	1177.58	6655.85	8858.92	7390.64	1192.24	1122.68	1400.19
BAG3	4.15275	15.5296	4.02119	22.1598	13.6383	9.0389	4.10328	4.09638	13.1625	87.7182	112.76	100.716	37.3854	36.6374	38.0275
BAG4	28.8752	46.8249	29.9047	86.0368	60.3034	90.1833	79.7191	59.4987	261.05	259.596	528.934	445.427	276.234	183.531	285.334
BAG5	342.921	457.046	642.43	2176.77	803.805	1390.91	538.97	597.18	1475.41	2641.11	3388.53	2868.36	1962.38	2403.7	2999.55
BAGE	12.1908	6.66221	5.46111	12.8028	11.4972	8.21922	48.5681	30.4192	15.31	12.3399	16.498	17.0903	20.0725	13.6363	14.4702
BAGE4	9.66726	7.17314	4.54848	9.49638	7.84192	4.1328	25.1809	16.2318	20.1566	12.5853	20.6311	11.5279	33.5981	27.6747	66.0931
BAHCC1	38.6774	66.6773	57.5132	88.9774	42.2773	55.8137	57.0777	40.2403	204.381	364.82	634.478	402.38	206.572	215.401	266.042
BAHD1	372.632	465.431	357.535	1879.57	1050.63	1266.59	755.225	599.82	1250.14	2415.11	2876.98	3039.64	1963.36	1953.72	2076.16
BAI1	215.368	229.382	232.461	752.225	622.688	680.395	352.193	328.627	246.695	363.959	283.228	289.832	478.108	513.357	445.912
BAI2	68.3671	73.2371	64.45	387.891	234.498	264.555	111.593	94.4176	139.53	331.49	359.677	405.455	241.52	210.789	219.729
BAI3	41.5365	45.1045	44.5734	125.419	71.6455	144.487	34.4678	33.3593	63.9941	71.7707	88.5226	100.502	104.644	130.115	135.896
BAIAP2	50.0859266666667	32.5156066666667	29.4965	162.530916666667	101.484326666667	104.278	76.8638433333333	50.7011333333333	83.1632	181.655036666667	212.770426666667	214.750216666667	160.040903333333	172.335296666667	185.648213333333
BAIAP2L1	44.8312	104.496	39.6929	365.246	107.146	313.661	90.8795	63.2222	122.181	591.663	675.345	612.065	391.772	384.389	462.614
BAIAP2L2	30.0032	31.3523	23.5624	133.473	88.745	99.7918	94.7805	68.467	77.7389	120.597	127.836	147.54	172.318	189.747	201.407
BAIAP3	4.17725	3.27116	3.67298	3.59179	4.85896	4.54281	3.9708	3.98931	6.20617	4.90836	4.00817	3.84047	4.22716	4.92976	4.52393
BAK1	88.5996	74.2065	84.7829	173.993	147.751	134.738	251.749	199.732	179.42	691.122	715.158	744.92	201.892	184.305	192.85
BAMBI	1537.59	1764.46	1300.03	13500.9	6598.18	9240.85	2719.05	2347.93	4643.71	6499.06	8137.59	6682.77	18139.6	17173.5	20076.4
BANF1	193.158	330.979	156.222	887.877	454.036	458.294	406.861	508.048	921.712	4269	4868.29	3717.18	512.14	380.49	513.279
BANF2	5.05785	6.85065	5.50406	3.16288	5.94837	4.45698	5.57944	4.57183	7.00908	4.54867	4.71787	4.33764	5.74314	5.60076	6.24585
BANK1	530.59	873.443	646.21	1879.64	1004.47	1386.82	1660.04	1288.22	2503.14	619.043	765.17	731.301	1327.79	1381.34	1479.11
BANP	1315.1	1498.78	1445.82	2389.71	1470.33	2167.77	1638.4	1358.86	1737.85	2348.16	2142.17	2092.55	1616.31	1655.16	1766.58
BAP1	73.704	65.6582	64.2727	350.25	109.887	179.336	114.337	106.352	216.09	598.156	620.036	652.424	154.993	161.936	180.483
BARD1	17.1263	22.3672	13.5901	39.1019	26.4201	29.6508	30.0381	20.1891	24.1857	37.0695	53.9373	70.6406	37.9174	32.2884	46.1901
BARHL1	5.28259	6.43844	5.03718	3.4128	6.89992	21.7515	5.50356	5.28094	7.70361	4.45927	4.27874	5.16744	6.18529	5.78381	6.01937
BARHL2	7.68307	3.87988	4.59304	4.57693	5.64546	6.37026	12.2729	12.2111	6.01374	10.278	6.45301	7.76829	12.2304	4.89741	6.85162
BARX1	9.90444	5.14472	4.26754	3.72137	3.62037	4.50092	7.85762	11.1575	6.11425	8.08195	17.9001	5.63053	4.7183	5.08186	5.2452
BARX2	3.78197	4.13284	3.91888	5.10016	5.40134	6.6629	5.79717	5.56006	6.32034	4.36999	3.70481	4.60262	5.00776	5.25697	5.49953
BASP1	13863.4	9801.88	9965.49	18432.5	6620.29	10983.1	12290.6	11862.8	14361	12269.1	15957	12974.4	5942.68	6265.55	6667.36
BAT1	48.8535	67.3871	41.3982	161.168	155.231	149.588	81.186	49.6376	97.4519	275.907	351.712	457.255	86.9351	104.474	103.89
BAT2	3.53088	2.83878	3.66794	8.48937	4.53264	4.71991	4.06592	4.70967	5.86086	39.84	25.2083	29.6229	4.22829	4.36309	4.35713
BAT2D1	511.815	546.498	699.403	3730.86	2356.67	3836.24	1107.05	663.404	1847.67	4918.87	6623.25	5546.21	1418.31	1520.3	1533.76
BAT2L	382.899	503.730767666667	372.300425333333	1295.18980333333	554.558	855.453	398.133283333333	328.733873333333	634.662346666667	858.325	1115.00453333333	924.179633333333	1498.25	1759.56230333333	1722.96235666667
BAT3	5586.71	6450.13	6043.76	27342.3	21725.5	28968.7	9852.34	8889.5	11830.7	31868.6	39068.2	42738.5	10309.7	10114.2	10696.3
BAT4	496.391	712.131	434.166	1903.81	1299.63	1072.88	1160.14	868.435	1582.97	1862.28	2108.4	1947.66	1515.93	1570.11	1723.51
BAT5	10.6543	10.9975	10.9982	26.1268	13.598	19.7521	4.92921	4.28123	34.3399	20.6442	19.3329	27.6578	41.7777	47.2599	53.16
BATF	314.977	390.672	318.702	1032.46	547.186	782.71	429.055	371.457	506.664	721.333	855.603	823.724	535.23	550.834	563.473
BATF2	19.0787	28.2108	25.2034	79.6621	31.039	54.2171	78.0868	57.3325	98.4769	59.4129	105.67	71.8999	110.804	80.1633	104.949
BATF3	15.0946	11.0856	14.0031	92.6851	114.94	51.0091	45.2498	31.2197	72.1419	218.839	308.062	394.677	113.164	134.375	115.626
BAX	330.564	447.297306363636	326.090678181818	1497.22657272727	592.149421818182	1013.69769727273	840.511409090909	642.689554545455	1778.35106363636	9236.79193636364	10673.9320363636	10056.1683454545	1240.81346454545	1252.53118272727	1503.34890727273
BAZ1A	1501.94	1959.93	1503.68	6016.35	3757.36	4712.99	3559.3	2742.36	4732.94	9720.84	10652.7	11178.3	2059.97	2050.18	2139.23
BAZ1B	136.625	352.778	132.721	767.34	311.45	615.051	448.034	300.529	610.498	1113.73	2188.28	1939.71	399.643	366.083	429.897
BAZ2A	182.879	241.446	197.539	512.873	532.691	452.515	277.914	239.425	472.577	588.71	902.035	1074.06	364.055	322.137	465.141
BAZ2B	289.367	445.898	309.224	1351.61	668.973	985.58	565.845	460.63	1048.58	1997.55	2485.37	2514.5	879.527	864.078	1020.58
BBC3	403.703	638.405	382.61	1438.49	918.925	1372.54	721.155	575.637	969.959	1563.21	1787.51	1769.29	1517.71	1354.88	1663.56
BBOX1	37.0395	38.0708	28.3755	92.0954	69.1148	81.9736	19.448	16.0748	16.416	97.5563	173.392	180.726	87.9045	96.6077	96.27
BBS1	55.2702	79.912	57.6409	259.873	167.351	223.243	88.3662	78.077	123.76	331.362	439.317	359.473	460.588	356.128	441.05
BBS10	214.9	391.889	247.744	2483.07	952.492	2261.6	378.956	378.793	586.513	1517.05	2613.66	2810.72	740.276	664.487	816.611
BBS12	21.4525	37.3177	42.732	102.561	61.3146	92.9423	37.016	40.3914	123.336	210.892	623.264	436.071	118.099	107.774	153.664
BBS2	415.668	522.393	391.903	1588.16	822.431	1236.65	609.272	510.595	1056.71	1626.65	2121.72	1869.44	2156.24	2181.87	2448.24
BBS4	279.543	350.547	282.981	1364.73	765.794	751.498	478.92	323.686	567.12	1114.74	1515.04	1683.5	755.298	874.978	924.416
BBS5	732.746	487.948	599.767	2300.07	1066.41	1203.75	815.328	675.153	1474.16	1089.85	2047.59	6325.31	4485.57	2275.09	4465.77
BBS7	6.772	5.97625	5.55514	50.3459	4.66742	17.2905	21.4597	7.53592	11.7916	78.0508	96.2984	164.361	22.5174	21.6943	22.7987
BBS9	166.157	353.085	152.475	869.147	598.268	713.229	297.134	218.568	406.72	1708.72	1776.69	1842.14	646.551	717.13	793.562
BBX	27.9578936363636	41.7096	25.2685909090909	223.867027272727	123.164882727273	156.461163636364	25.8459718181818	17.6068035454545	43.1283809090909	215.386063636364	264.064190909091	267.402136363636	49.2471527272727	49.0423209090909	59.9251490909091
BC036928	704.105	812.759	927.864	2213.42	1662.45	1609.82	881.958	747.706	922.66	710.116	915.251	763.78	1609.2	1600.02	1579.03
BCAM	11.012	5.78947	7.84623	11.5475	8.8567	7.84423	12.7549	9.50155	6.47369	8.07469	4.99106	6.26599	5.28736	5.07463	5.5444
BCAN	5.05738	7.0645	5.84886	3.38917	5.35512	4.69165	15.8115	10.1584	6.78902	8.88285	4.7003	7.92086	12.8988	5.58825	6.13112
BCAP29	2375.05	2547.57	1740.8	7976.5	3274.12	4390.21	3659.77	3089.87	5002.77	7387.36	9371.35	9596.51	6112.89	6143.69	7016.68
BCAP31	5254.94	3741.61	2962.93	17012.9	8615.36	11805.1	8095.1	5840.65	8450.19	44259.2	53944.2	54091.1	7591.8	7548.54	7762.65
BCAR1	1121.38	3097.38	798.797	15299.4	3670.35	15129.8	1861.19	1607.79	3522.4	56028	53519.6	67032.3	8978.1	9332.42	10653
BCAR3	1274.05	1383.24	1931.42	4753.34	2410.34	3626.69	1602.28	1066.12	2095.45	4510.53	4698.39	5306.35	4416.23	4415.3	5185.53
BCAR4	22.0232	19.2465	25.2617	46.9987	28.8096	44.1754	50.2567	30.0296	16.356	13.8234	7.54308	8.56005	38.1997	43.5252	50.6017
BCAS1	6.69978	6.41767	5.43591	15.6443	15.1221	14.16	7.99818	8.02507	27.1229	5.4324	6.78216	6.83046	6.04783	9.83634	9.28451
BCAS2	472.374	533.512	453.779	2271.89	1067.52	1483.33	561.02	420.825	852.35	2979.61	3555.11	3570.18	1595.22	1851.92	1685.61
BCAS3	20.2128186666667	10.8769506666667	9.67219	29.9559	18.4932916666667	23.5717783333333	70.1435633333333	51.4055566666667	14.6857933333333	23.9758	36.0718733333333	38.8518	12.8096856666667	9.58676633333333	16.0489916666667
BCAS4	4.4884	4.66329	4.21559	3.54583	5.55825	11.3303	22.2909	17.564	6.11291	11.8708	9.83463	10.7766	5.50936	10.1034	5.84947
BCAT1	115.725	146.064	124.972	369.351	223.769	283.306	175.878	150.823	349.989	5388.91	8380.96	7015.84	654.256	690.046	625.852
BCAT2	52.1473	39.1685	33.2202	227.739	105.173	123.444	124.795	82.6467	269.342	947.26	539.267	911.465	479.302	372.002	396.786
BCCIP	48.4108	49.8108	45.0571	200.711	79.2876	127.521	50.4593	48.8827	99.2405	442.172	1079.26	1151.37	180.948	261.062	214.323
BCDIN3D	205.307	520.324	182.623	565.792	462.632	571.165	479.416	372.436	481.202	759.586	772.98	884.744	717.943	725.604	813.868
BCHE	366.289	617.783	337.517	970.226	475.43	852.537	500.708	381.601	488.998	2807.54	2713.8	2248.26	393.981	446.603	457.288
BCKDHA	32.1249	37.8516	29.8731	81.6083	69.6709	84.6015	60.9971	46.1356	86.3377	211.732	356.875	278.014	115.066	151.209	150.15
BCKDHB	36.0971543333333	35.5649166666667	26.9373356666667	105.154446666667	58.7307	84.5211	39.8385933333333	29.2905033333333	80.1284	272.359853333333	333.529	241.52	89.3398566666667	97.1752333333333	101.506863333333
BCKDK	69.5106	65.6445	56.0274	140.694	83.6235	131.713	142.567	123.903	150.526	431.523	702.932	595.672	182.806	198.635	203.367
BCL10	5.13841	7.09507	5.86988	3.44196	5.57419	15.2481	7.46286	4.43582	6.77873	26.4407	19.224	41.07	8.8647	5.65553	6.23693
BCL11A	159.858	168.957	147.821	340.611	272.136	276.636	617.695	526.812	877.476	68.1244	76.151	80.4004	90.3301	86.0984	86.051
BCL11B	133.347	194.288	204.868	430.195	262.185	314.425	379.9	273.112	481.369	150.928	159.676	142.133	238.519	228.459	249.761
BCL2	145.229924636364	291.450016181818	163.428507090909	446.167785272727	342.311260090909	346.468332727273	313.991	190.541008272727	595.844468363636	383.021035454545	675.076045454545	573.188	971.000102272727	918.716853818182	1133.92776454545
BCL2A1	205.145	416.923	221.981	614.536	408.027	503.4	578.227	392.695	1046.81	1537.24	2736.77	2606.65	618.794	497.2	673.602
BCL2L1	30.2646	27.0327	19.5744	66.2406	51.8123	52.3244	107.899	76.8162	66.4541	70.3354	79.0472	78.169	30.13	26.4183	32.4491
BCL2L10	4.65325	5.21528	19.8421	5.5576	5.26829	3.92885	4.58641	4.37662	6.11298	4.61836	3.8294	4.49876	5.35575	5.40646	5.93903
BCL2L11	883.010723333333	1023.45	850.714283333333	2431.87257333333	1004.69321666667	1836.82536666667	1592.92	1099.75599666667	2497.00281333333	2061.46371666667	2478.64013333333	2141.75	1776.56	1769.94747333333	1982.53651666667
BCL2L12	532.065	646.671	431.732	3177.9	1192.82	2381.35	1508.53	1307.52	2108.88	8472.78	10392.6	8299.48	1386.93	1618.64	1503.84
BCL2L13	288.146120583333	410.913096166667	300.973572416667	780.868	445.680543416667	617.827913333333	617.932	441.806302166667	875.710105666667	1491.30358583333	1774.78620166667	1538.30299833333	573.904	612.786710333333	695.859426583333
BCL2L14	4.59468	5.13615	5.22068	5.12412	4.96195	4.49828	5.70063	5.40545	7.70277	5.41224	6.46615	5.04859	5.19917	5.19474	5.89311
BCL2L15	137.229	130.315	107.414	219.544	143.361	162.628	574.83	529.181	940.841	97.934	119.923	111.609	117.453	118.874	104.281
BCL2L2	800.763	1513.43	955.937	3026.39	1751.08	2645.7	1081.63	841.477	1433.8	4911.63	5740.51	6075.9	3177.68	3578.84	4244.51
BCL3	2644.16	3857.77	3543.84	7323.88	3931.78	7949.95	1603.76	1289.23	1888.84	11102.2	15981.9	19480.5	3167.93	3150.93	3019.76
BCL6	2677.62	2826.67	2156.07	8495.33	6500.68	10963	4968.3	2044.3	5066.65	8486.5	10235.3	10750.3	7855.27	8030.31	7546.53
BCL6B	92.227	260.348	97.839	500.803	186.333	422.967	133.238	120.116	507.031	1097.71	2641.34	2138.45	949.667	1058.71	1403.01
BCL7A	383.086	415.205	324.864	2300.77	1219.3	1790.13	541.079	528.654	662.389	1621.5	1822.2	1693.93	614.513	624.734	662.288
BCL7B	105.852	508.129	158.558	410.67	206.757	419.239	223.695	114.8	877.638	1274.17	4869.64	944.216	712.629	751.345	2306.22
BCL7C	11.6839	9.02493	5.63708	57.6255	34.7577	39.3559	32.2796	20.5913	17.1824	77.4421	109.597	181.927	43.298	42.3266	40.7003
BCL8	12.6548	19.641	18.1433	31.2453	31.5116	25.9852	31.902	26.3147	39.9986	22.3039	35.7456	31.2099	36.5196	26.9695	65.3455
BCL9	5.12026	7.10558	5.89977	22.0344	13.8333	18.953	27.284	9.58992	6.77371	36.8698	39.4631	26.5031	8.95127	5.6353	6.19913
BCL9L	20.4655	12.8729	9.32591	45.619	30.6635	26.6355	79.7069	48.6857	24.291	89.6801	91.9061	101.775	50.8073	58.2597	43.7564
BCLAF1	715.198	1260.6	702.345	3306.49	1581.03	3204.49	1697.58	1018.13	4579.9	8986.38	10763.1	12304.6	6106.55	4980.02	5238.68
BCMO1	8.64789	5.43884	4.2346	7.57418	7.6662	8.11958	52.5405	33.5053	15.667	20.4978	19.4514	17.8095	10.28	11.6585	15.0229
BCO2	94.8649	59.4919	47.3743	240.48	142.088	358.241	93.1853	74.1977	172.219	189.009	216.215	230.604	377.43	316.95	338.84
BCOR	143.404	248.113	128.445	405.34	227.018	310.069	329.807	277.009	508.683	588.45	659.188	592.687	342.103	390.345	411.375
BCORL1	28.377	34.1261	21.0122	235.578	74.1947	77.0654	79.7132	88.0956	261.566	304.757	570.09	300.508	163.12	201.832	185.46
BCORL2	52.249	27.6972	27.2168	57.2045	59.3466	46.7264	155.936	117.981	48.4256	38.4289	41.936	40.606	36.5274	43.0365	35.0447
BCR	94.2865633333333	110.250173666667	107.843614666667	699.475	428.637437333333	538.875496666667	226.487273333333	199.374	306.002	361.662	411.600206666667	485.797716666667	528.783216666667	574.515866666667	603.383296666667
BCS1L	196.292	276.761	201.243	845.185	377.316	601.579	301.955	258.166	1109.95	1397.49	2397.9	2433.34	1600.55	1572.16	1615.09
BDH1	40.679	60.3752	59.4945	296.615	195.292	249.247	361.724	179.128	605.399	221.543	288.641	290.151	431	402.162	460.927
BDH2	65.2168	106.269	69.9489	374.029	262.505	319.637	76.8023	64.9632	133.582	132.444	154.919	115.899	259.607	258.536	294.786
BDKRB1	169.683	149.526	138.252	351.432	286.44	232.155	273.936	238.995	128.459	1028.21	1037.25	1168.33	362.736	357.592	332.142
BDKRB2	177.208	243.028	173.814	843.078	620.343	643.257	170.034	110.862	169.969	1779.53	2171.76	2015.56	1074.53	1077.27	1151.22
BDNF	8.31984	5.61183	6.89648	9.88715	5.96808	7.2852	8.16981	4.85557	7.02385	6.02894	11.7689	8.23593	5.91583	5.45347	5.82796
BDNFOS	148.832	175.98	142.486	520.951	286.977	436.736	128.349	114.649	217.348	354.389	353.884	342.629	439.937	461.775	503.264
BDP1	139.004	459.774	189.942	793.624	1959.38	534.822	472.511	243.197	845.394	760.516	1323.65	839.198	728.898	648.941	832.43
BEAN	3.73023	2.69771	3.59762	6.42548	4.63838	4.70746	18.4625	11.1705	16.7017	20.2502	18.6461	12.0168	14.591	11.0749	23.16
BECN1	262.661	277.784	234.59	513.957	280.36	398.869	150.143	117.773	343.719	692.634	1170.61	1227.23	954.438	761.565	1171.05
BECN1L1	4.8252	6.40099	5.56497	3.94218	5.57389	5.26007	5.15063	4.42014	16.4912	4.90799	4.48219	4.36201	5.21038	5.59482	6.03226
BEGAIN	48.631	91.9513	29.5926	623.897	443.698	514.524	489.729	386.119	619.234	307.244	356.573	313.867	305.804	357.244	352.687
BEND2	4.14238	5.67459	4.27657	3.44871	3.95422	3.89878	4.13348	3.91286	6.19077	4.69122	4.02212	3.54461	5.05025	5.16043	5.64229
BEND3	64.2123	110.082	53.0481	365.847	161.374	282.218	162.587	134.281	202.409	575.771	608.986	514.273	298.344	287.581	352.586
BEND4	23.2555	43.5136	18.0594	68.8764	68.0539	60.3966	122.672	79.668	132.147	30.5696	35.3166	27.611	51.7736	54.7416	60.631
BEND5	53.9254	82.3183	70.2732	304.714	180.1	240.082	76.1311	61.9736	131.389	211.328	369.912	167.473	404.033	333.147	526.509
BEND6	23.429	23.531	16.998	110.17	77.6278	87.5332	53.5194	35.3249	71.3792	321.969	449.186	416.113	59.0527	62.5387	55.1125
BEND7	34.8621	39.8301	35.5137	99.3162	44.6648	68.0888	55.7974	32.1659	69.4294	60.5782	98.8878	103.326	185.916	168.999	203.907
BEST1	39.1487	49.8361	31.2924	73.8076	55.4113	61.7854	53.5675	41.5396	60.4232	236.289	315.95	303.161	207.327	199.625	246.689
BEST2	12.0439	7.08321	4.42499	11.5674	12.0755	4.44136	35.9146	20.9226	6.46595	6.0986	24.0078	17.1011	7.8341	20.9827	31.9733
BEST3	8.8287	7.9272	5.06218	10.522	14.0206	10.6708	37.9274	37.532	13.7211	11.5652	29.8841	12.1766	7.4069	5.86485	5.86832
BEST4	17.9154	25.7023	13.4237	127.13	91.5923	101.327	50.5866	34.095	80.1639	188.688	204.972	217.622	89.5174	93.8361	111.469
BET1	121.842	127.576	89.0264	353.103	174.076	328.003	144.29	142.488	191.724	545.933	814.295	522.461	234.499	247.486	289.996
BET1L	113.724	81.7245203333333	91.4838	252.429506666667	192.825	207.705	268.162586666667	211.016133333333	187.237	373.862116666667	503.787783333333	483.558926666667	158.129696666667	151.368353333333	187.035766666667
BET3L	3.91791	5.26191	4.21988	3.70085	3.57265	4.41513	3.78331	3.73564	6.18105	4.95102	4.15217	3.48892	4.72717	5.1089	5.28993
BEX1	151.029	213.599	280.906	240.254	211.785	184.857	1508.41	771.42	1834.77	317.097	532.71	560.706	4.53864	5.09968	12.4854
BEX2	505.354	274.481	395.404	405.94	171.789	259.601	328.838	379.649	620.756	217.759	264.734	379.144	292.909	271.904	307.896
BEX4	39.3131	49.8182	66.8826	76.3605	38.0826	70.8507	60.0459	34.0623	60.9431	150.303	193.787	361.361	274.262	122.654	159.636
BEX5	986.421	1034.22	897.987	1635.13	1003.94	1350.01	696.981	689.614	792.876	1523.54	1623.77	1609.37	653.149	651.397	706.381
BEYLA	4.8537	5.87658	4.86084	7.52447	5.14372	5.29065	21.2638	15.0141	6.23979	4.76231	4.87882	5.27246	12.3871	5.24651	5.59757
BFAR	237.652	274.83	202.91	1737.39	644.431	948.046	798.06	244.346	1016.58	656.802	3986.82	3109.66	1015.67	950.266	1131
BFSP1	136.037	147.417	135.248	490.335	317.566	420.563	193.024	153.492	237.678	811.137	911.935	886.626	633.21	633.489	689.347
BFSP2	15.7188	23.431	19.014	33.0006	21.9885	25.2126	61.4809	32.31	47.0319	4.84421	6.43672	5.52243	10.4019	14.3876	14.343
BGLAP	7139.01	10446.1	8078.71	89005.4	66260.5	66904	11259.7	8080.88	13158.5	621.994	709.516	638.585	27972.9	28974	27095.5
BGN	3.50054	3.66992	4.32701	3.79776	4.96777	5.0499	6.07342	8.71685	10.0724	36.6082	44.05	56.7642	5.43873	10.196	5.03449
BHLHA15	12.9212	4.45489	5.71098	12.9578	8.6731	8.60444	29.7027	17.5218	12.5411	19.4547	17.3698	13.4487	9.65851	6.20547	9.96534
BHLHA9	6.36673	5.40174	5.07123	3.89605	5.25036	6.93291	15.4924	11.9829	6.15184	5.40227	4.20033	4.16896	4.98663	5.27704	8.45226
BHLHB9	4.51973	4.67382	4.26413	8.214	6.00423	9.30483	5.95658	4.48586	6.61031	11.975	31.5131	13.9074	9.00048	11.3909	14.2928
BHLHE22	76.8396	115.773	77.4783	453.766	268.732	326.971	103.358	70.6881	103.269	5.79073	14.9629	12.8873	176.31	189.335	188.814
BHLHE23	25.1229	21.7515	23.5408	39.6146	30.6707	41.2061	63.6315	43.8006	60.9538	53.576	61.4087	74.6031	72.6846	58.3107	76.0632
BHLHE40	389.597	597.903	431.611	1191.71	521.862	894.181	1460.6	503.695	1741.06	13033	15587.9	12186.1	1349.68	616.891	1262.49
BHLHE41	1471.66	1868.04	1651.36	2237.82	2438.05	2084.5	1159.32	502.034	1366.22	2962.05	3464.17	2895.18	1533.02	1402.31	1713.26
BHMT	4.1742	4.97949	5.07618	4.79998	5.57039	5.42475	4.80807	4.27661	17.2719	6.62092	4.01797	5.27673	13.1307	6.89392	27.0958
BHMT2	4.39689	5.28446	5.0057	14.4016	5.87053	7.17415	10.3495	15.1913	16.558	15.1	5.81992	5.35245	57.743	45.4115	59.7297
BICC1	23.0057	3.53688	3.80499	3.61855	4.32099	4.59585	3.85592	3.76649	5.93981	4.73393	3.82928	3.67219	4.35102	4.6226	4.64676
BICD1	44.151	64.5785	46.9735	170.799	134.354	161.63	57.5031	47.5692	95.7392	369.33	435.565	410.746	108.083	139.158	151.041
BICD2	1620.34	3109.08	1867.38	4830.01	2945.54	3992.92	3134.01	2425.36	4660.6	6482.77	8884.28	7588.96	3522.48	3403.23	3384.36
BID	351.986	587.843	273.3	893.05	578.736	803.22	1142.05	852.255	1766.04	3274.07	3656.08	3060.02	821.533	781.891	1007.79
BIK	19.465	26.3439	15.9785	80.4133	54.4448	42.9748	61.1407	20.3059	61.1563	21.6087	25.3761	24.4253	13.8137	15.4414	26.018
BIN1	69.1541	38.4558	58.219	110.808	97.2513	105.183	119.854	105.966	85.4394	253.195	401.067	427.257	133.681	162.407	155.733
BIN2	80.9301	109.262	81.802	120.811	31.0594	96.6387	150.198	132.56	177.747	68.8678	81.0364	84.5769	133.025	136.047	143.454
BIN3	167.416	390.101	248.842	736.984	531.826	455.976	620.65	413.2	850.145	1560.75	1867.83	1815.98	737.586	784.978	978.401
BIRC2	279.76	326.468	246.994	985.585	908.5	831.026	379.302	340.432	496.745	1358.21	1796.48	3235.94	685.539	664.197	729.663
BIRC3	1497.52	1712.53	1571.08	4464.16	1292.41	2386.78	2420.68	1783.22	4132.83	2983.14	3849.01	3410.2	2333.79	1876.85	2458.78
BIRC5	1009.55	1327.94	1049.33	1940.94	1374.18	1731.83	4000.71	3257.91	4709.23	13780.1	14579.1	14056.6	237.226	256.298	271.896
BIRC6	73.3416	90.4952	87.1086	546.828	171.454	405.034	189.162	166.931	486.895	905.645	968.16	961.63	394.372	422.342	552.544
BIRC7	33.0424	11.0819	20.4409	30.5531	25.0363	9.89589	99.0354	58.7127	14.6527	33.2401	28.3104	66.9458	16.4985	12.1915	13.687
BIRC8	4.18343	6.24703	4.86177	3.46536	4.00903	4.34163	4.46571	3.94403	6.42121	4.67952	4.33429	3.76903	5.09477	5.2877	5.68632
BIVM	514.611	613.635	559.702	3003.67	1904.54	2526.17	483.427	373.478	726.03	2248.54	2547.85	2427.2	1113.88	1101.45	1215.27
BLCAP	120.076	318.282	112.476	386.409	209.034	316.385	172.147	105.4	396.414	654.231	865.865	584.048	634.13	710.316	802.301
BLID	6.21715	5.90601	5.53075	10.2517	94.9881	4.45979	29.6301	11.2983	6.2369	4.80899	12.3763	4.38326	10.3986	29.0608	5.52214
BLK	3.81573	4.12658	4.10104	4.91377	5.54831	6.50439	5.6684	5.36788	6.26116	5.70207	3.70546	4.5383	4.94149	5.19276	5.46054
BLM	1660.19	1939.73	1628.22	3157.86	2193.34	2690.11	5877.72	4206.93	6798.12	4561	5441.46	4877.19	1140.8	1249.15	1317.44
BLMH	134.09	188.708	167.274	451.61	258.838	358.411	161.539	152.716	356.022	829.56	3224.99	2232.7	682.893	814.97	914.399
BLNK	320.62	417.144	345.579	714.466	430.123	505.866	458.694	471.015	725.611	461.45	620.808	599.24	1197.31	1024.76	1179.48
BLOC1S1	100.286	107.495	129.233	341.155	230.624	312.856	270.063	257.548	373.543	612.558	709.558	776.817	378.006	373.367	397.597
BLOC1S2	419.988	535.507	532.384	1572.9	639.595	1000.54	402.414	402.855	636.242	3171.73	4324.05	2857.49	1096.16	1376.58	1960.7
BLOC1S3	414.073	775.864	302.91	1941.6	1021.24	1341.34	968.416	677.816	1159.02	2025.38	2132.35	2037.78	1290.88	1167.75	1414.37
BLVRA	4432.61	4995.81	4387.47	14441.8	6099.6	11456.5	7600.98	5722.88	9653.66	17993.9	20544.5	24244.2	10680.4	10889.8	11045.7
BLVRB	6038.83	10222.9	7110.84	25708.9	7830.61	14353.2	53083.8	42169.3	84667	32229	33760.6	35932	9641.94	8609.67	9295.64
BLZF1	141.256268666667	187.835	153.791804333333	322.612	209.293554333333	272.098462666667	285.127817666667	220.733748666667	266.255925666667	708.833816666667	797.961813333333	757.852	331.597260666667	327.705056333333	344.774
BMF	5.19283	8.01146	7.64875	16.0005	13.9998	13.4483	14.1778	13.444	12.1154	69.1968	40.1747	78.1857	30.4287	27.5349	49.8272
BMI1	214.514	250.63	196.615	830.352	480.111	636.927	362.546	270.465	1094.86	1186.27	2463.92	2475.86	812.355	931.968	842.108
BMP1	29.0052	20.2755	20.5674	45.2126	35.0968	32.2538	122.956	102.191	53.0013	376.295	601.577	396.042	64.5126	59.5245	84.6846
BMP10	14.3699	4.49633	4.24207	6.99097	6.04569	4.00685	25.0938	22.4666	6.58102	12.3702	12.1749	12.5741	7.00996	15.2342	7.06668
BMP15	23.4182	13.8656	10.2495	24.4666	24.8019	14.685	98.9995	71.1916	19.1909	26.54	40.2574	38.1264	22.4266	17.367	15.4771
BMP2	235.48	427.476	406.427	1429.73	581.647	1155.6	535.128	392.566	733.037	7942.07	10392.1	11010.7	1434	1767.82	1742.69
BMP2K	330.772823333333	411.942	293.526	856.109633333333	204.189233333333	546.014436666667	683.323093333333	468.722306666667	1158.15005333333	1455.08519666667	1774.70113333333	1940.79216666667	501.091	540.877986666667	611.460233333333
BMP3	73.4042	62.6023	51.0301	526.29	274.775	288.539	96.7583	85.0619	174.786	121.877	101.986	156.05	413.122	426.784	488.293
BMP4	33.5047	28.2711	25.2619	176.952	99.4075	148.85	23.516	18.4468	37.0987	72.8729	72.5045	55.5111	223.776	208.53	223.816
BMP5	2558.98	3113.31	2191.01	5587.97	3239.36	4323.45	2067.74	1992.13	2632.13	2619.52	3098.39	2663.69	4750.19	4985.77	5252.1
BMP6	238.237	379.925	210.735	304.068	239.121	250.487	161.703	123.724	216.678	151.644	203.08	272.153	588.841	589.375	640.543
BMP7	29.3738	41.1236893333333	32.6784313333333	167.879	81.9017203333333	123.995280333333	47.5697	26.1034383333333	57.5170596666667	117.651144666667	155.930705666667	140.771	189.820613333333	194.352384666667	203.178
BMP8A	214.153	325.152	209.054	876.805	511.604	650.997	175.139	103.584	340.489	284.234	330.401	431.483	1113.74	1281.24	1275.83
BMP8B	101.294	129.376	96.5595	1048.71	12876.3	474.335	348.43	374.413	978.887	1186.25	2733.61	7955.68	731.317	508.479	566.716
BMPER	815.645	810.865	771.759	2610.86	1166.75	2355.75	913.858	487.985	1108.66	374.377	432.458	469.595	1589.36	1356.97	1919.38
BMPR1A	473.115053333333	553.742256666667	484.354	1873.03	1272.91	1564.78	503.418513333333	473.667456666667	952.874563333333	4318.29853333333	4593.54883333333	4845.71426666667	1249.07623333333	1272.14786666667	1314.82
BMPR1B	5.22896	6.42239	5.13289	3.10042	6.91716	4.22559	5.53686	4.93076	7.50382	23.3289	4.41842	4.7461	5.94396	5.6003	6.01581
BMPR2	193.585	266.302	156.862	2296.71	972.863	1436.15	226.36	144.92	408.546	2829.77	3755.41	1621.81	677.561	745.702	858.782
BMS1	134.036	241.49	145.344	573.372	313.919	369.758	196.873	161.782	302.521	997.486	1192.44	1156.45	454.36	439.922	481.01
BMS1P1	62.2454	109.193	88.8014	226.449	121.503	333.653	82.1544	59.5656	182.072	309.678	643.689	339.531	127.261	159.947	159.21
BMS1P4	45.1258	27.1316	27.8561	43.2973	33.8351	23.8351	123.178	98.4512	24.0616	48.8912	71.2059	64.0251	18.9438	13.4042	17.5589
BMX	200.87	284.753	171.894	1080.61	670.975	933.157	819.994	735.245	1123.33	504.443	655.223	545.272	802.699	829.797	839.546
BNC1	7.248	10.3535	4.38906	58.4316	20.7913	32.9234	5.75284	4.56421	6.20297	188.531	252.364	300.759	14.1717	15.9091	23.3652
BNC2	61.9579083333333	115.768187666667	60.4769393333333	414.048416666667	196.320969333333	302.637	103.913663333333	82.9693	138.753	1177.44054666667	1933.84	1895.61	306.309	336.659546666667	326.489
BNIP1	47.2537	44.6325	36.1012	127.225	56.2296	119.601	66.8517	62.0286	184.671	323.733	437.343	541.612	184.681	165.813	227.41
BNIP2	2234.57	4658.33	2347.74	13590.1	4992.29	10796.1	6218.38	4936.77	10119.4	15322.9	20031	18635	9259.17	9413.81	9923.32
BNIP3	446.655	979.723	404.233	3637.1	1357.02	2380.89	1250.93	856.755	1796.93	14985.8	19865.3	13194.9	2033.92	1976.78	2468.71
BNIP3L	1609.16	1943.51	1521.02	6266.57	3075.59	3692.12	3225.81	2762.53	10354.2	6527.41	6515.63	9428.57	5936.48	5847.23	7798.12
BNIPL	17.8058	17.1546	13.9977	52.3498	39.0749	45.0934	36.4539	31.2305	59.4962	62.2736	78.1369	86.0171	47.7202	51.8014	63.6676
BOC	17.5255	16.9851	16.4076	139.268	45.3387	89.0271	45.9322	18.5295	26.6265	37.5234	29.3139	35.9713	73.1197	65.116	79.1299
BOD1	90.2187	108.031	92.2901	482.586	510.685	405.703	146.411	133.263	255.374	888.77	1168.95	2633.34	529.98	458.129	571.71
BOD1L	82.8741	119.844	87.3918006666667	506.377546666667	249.817878333333	325.453429666667	219.546695666667	163.387	584.295	573.640503333333	1991.97397333333	1759.42787333333	604.954105666667	609.517	745.889739666667
BOD1P	15.1209	15.3398	8.08208	17.0184	16.8897	19.1208	39.3274	26.6383	28.1993	15.101	18.0224	16.769	20.6975	19.7028	20.516
BOK	9.78578	6.49846	19.6418	35.1542	23.2261	32.9945	13.1794	8.25497	23.604	32.6251	53.3387	54.7022	114.817	120.228	112.201
BOLA1	30.8971	27.3083	21.9278	58.0094	46.3315	64.3455	59.9039	49.4593	50.2626	87.9449	106.713	114.206	78.0355	82.5447	89.3452
BOLA2B	384.727477666667	462.550487333333	419.800623333333	902.463480666667	573.762737333333	706.560251333333	810.905116333333	588.339	1002.68414333333	1762.92	2512.74174666667	2487.75965333333	1009.33021066667	986.411839666667	1116.82528433333
BOLA3	616.515	1100.3	678.104	2230.18	1226.03	1798.65	1663.84	1187.27	2228.27	4255.25	5569.38	5223.46	1583.98	1543.17	1592.14
BOLL	5.67520890909091	5.24943972727273	4.99731036363636	3.70416209090909	5.71180872727273	8.38623527272727	13.4035524545455	7.40944563636364	6.52347272727273	5.80341018181818	4.18365909090909	4.54489836363636	14.9418622727273	5.67272481818182	6.84564736363636
BOP1	24.9322	28.5639	20.1506	136.133	66.2129	90.9	84.9953	46.1283	105.43	574.702	542.129	798.221	124.532	103.31	113.165
BPA-1	58.4571	90.1802	52.4416	99.2728	80.5037	73.8336	114.581	84.3093	118.338	50.8687	47.2178	65.9358	119.613	97.6701	101.368
BPESC1	4.23322	2.83365	3.61897	3.7545	4.94589	4.68419	5.04084	4.27547	6.24887	4.82799	4.01627	4.14873	188.823	4.30013	4.30861
BPGM	807.572	2197.33	1248.24	1684.94	564.71	1440.94	2881.08	1319.04	6329.68	1404.85	1550.33	1163.99	587.22	623.368	627.143
BPHL	383.726	515.526	395.904	963.536	748.501	997.638	676.336	600.604	645.565	1557.18	2107.89	1903.46	1498.46	1425.24	1447.9
BPI	260.045	258.176	236.151	758.666	313.687	360.952	503.327	555.577	2949.13	55.129	78.0694	107.016	18.0978	8.11224	11.8247
BPIL1	14.64	4.07165	4.58024	17.1876	12.3538	10.352	110.442	58.2685	28.8218	48.7105	60.3522	60.7972	22.7083	27.6752	16.9729
BPIL2	5.83994	5.53312	4.25386	3.32326	5.11709	3.8851	5.90087	4.64937	6.23764	4.5294	3.99575	3.67483	5.08514	6.5472	5.55442
BPIL3	11.514	11.723	5.58389	4.18735	5.78931	16.0393	10.5746	6.24469	23.6004	4.8943	4.39827	4.23718	5.06998	22.1046	5.88516
BPNT1	14.7094389090909	18.9359970909091	12.6452774545455	88.2227325454545	55.4136420909091	68.3340132727273	35.3333347272727	24.9846	42.9201404545455	112.815784545455	138.039425454545	158.340574545455	71.5067275454545	69.7432040909091	75.5213367272727
BPTF	80.3577	101.34	102.681	744.76	323.397	453.237	227.837	230.209	454.125	881.591	986.606	901.383	569.007	534.674	559.686
BPY2B	4.31517	4.45726	4.10009	3.36466	5.59987	3.85445	4.87295	4.38398	6.27126	4.24993	3.49825	4.4424	5.50092	5.14049	5.6488
BRAF	44.1894	44.4623	38.7368	82.5689	55.4607	65.802	107.091	81.9019	104.334	223.401	273.771	258.025	76.6098	84.5775	95.9946
BRAP	21.0423	50.1542	12.0427	38.7408	21.8073	22.5886	38.5325	33.0959	70.3617	97.3191	90.9663	97.4769	61.4516	59.6	60.2654
BRCA1	185.662	199.516	154.446	458.855	233.853	303.584	411.552	295.681	1041.77	2065.3	2402.27	2532.97	408.086	416.93	486.879
BRCA2	5.34096	5.76973	4.62612	11.2154	6.92586	8.31607	5.92438	5.55378	12.2	81.1648	108.81	98.5836	5.26572	5.53647	6.18498
BRCC3	188.601763333333	271.682216666667	190.085813333333	560.008	469.593816666667	469.931603333333	473.756	323.544603333333	648.323783333333	1367.68033666667	1378.90028333333	1362.98272333333	575.180323333333	636.732036666667	651.011296666667
BRD1	696.225	712.768	384.399	2567.11	1655.01	1938.63	1481.62	1686.73	2323.32	6151.05	6301.45	6445.77	1308.03	1336	1407.77
BRD2	5056.12	5941.77	6193.61	182401	11486.2	115176	13924.3	12909.9	38822.1	236814	306543	300777	18691.4	20886.5	21154
BRD3	81.7679216666667	125.564	48.9711	318.27	110.863405666667	135.482	261.410707333333	200.874904666667	260.490705666667	411.047183333333	771.175233333333	633.374446666667	142.373563666667	156.717995666667	194.274
BRD4	716.904509666667	678.344813333333	691.489211333333	2960.44207066667	1463.11684066667	2220.67501133333	1596.97930366667	1720.55351766667	2870.74	3702.13	4155.18	3674.04929933333	1251.21799466667	1460.68	1371.92025733333
BRD7	1874.72	1594.21	1216.1	3904.65	2350.43	2572.23	2429.02	2037.81	2819.47	3835.83	5498.25	5142.5	2994.68	2988.16	3247.1
BRD7P3	6.1061	5.92266	5.00497	10.7625	7.06323	16.5857	31.2595	28.901	17.1586	27.0595	30.471	25.5299	24.0425	27.8172	33.8582
BRD8	460.229	655.068	678.762	1739.63	1134.06	1874.41	636.405	530.754	1767.9	2851.6	2819.46	2540.89	2010.16	2045.33	1955.39
BRD9	15.7779	7.04223	5.83461	69.664	31.8796	36.3308	31.1092	22.426	34.8054	75.936	111.73	88.9445	62.9682	61.9898	66.4186
BRDT	3.63433	3.6944	4.48609	4.44914	5.51018	6.13107	5.31613	4.91933	6.09411	4.27139	4.91674	4.28382	4.71058	4.87662	5.18285
BRE	161.772	147.559	143.379	204.412	162.53	177.174	254.971	187.592	162.92	289.602	461.055	362.344	374.097	360.478	428.802
BREA2	4.12536	8.9225	11.1217	54.9426	64.5754	33.8515	22.0305	15.6319	33.2318	31.1357	39.0107	49.5584	41.1058	30.6384	32.081
BRF1	364.664	504.019	401.828	1510.45	775.191	1422.57	747.254	488.719	1155.89	1757.79	2145.19	2133.82	1531	1655.31	1859.95
BRF2	85.4151	45.4453	66.9163	181.73	65.8401	121.754	56.2763	48.4802	70.673	147.786	151.511	131.79	194.254	195.705	228.964
BRI3	4422.86	5337.02	4918.5	16629.9	12410.9	15022.8	9281.79	6805.83	14990	32569.3	41179.1	39038	11064.8	11088.2	11549.5
BRI3BP	9.57716	6.62771	5.64493	21.4842	11.0055	48.3509	14.4383	8.56696	7.19616	65.5329	109.312	108.899	35.3173	14.7354	5.88914
BRIP1	5.83758	6.24493	34.3056	10.025	5.86526	8.96278	11.6843	9.23919	23.442	259.458	405.109	473.632	5.58178	5.91599	6.2652
BRIX1	674.711	1258.27	767.706	1525.25	997.614	1685.24	825.631	548.255	1086.07	2944.74	3131.51	3055.93	1905.18	1956.15	1827.61
BRMS1	32.3657	52.693	30.197	165.19	74.7262	197.793	96.5455	54.7985	169.42	416.014	552.97	570.947	141.104	147.422	203.375
BRMS1L	60.3338	168.458	78.114	523.401	214.493	393.803	77.3426	73.704	195.151	551.519	477.435	650.932	208.77	212.756	238.47
BRP44	2435.12	3099.64	2824.7	6722.96	3986.69	5443.51	5807.27	5016.92	8472.9	9451.35	10424.1	10124.9	6125.13	6016.59	6847.9
BRP44L	4703.91	6310.41145454545	4628.02167272727	27999.8812272727	15123.3402818182	24520.1	9568.06254545455	7861.58841818182	14235.1	29216.8850727273	31735.9017272727	31006.3392636364	17326.9495727273	17989.0143363636	19405.7
BRPF1	16.1924	12.178	7.64904	26.5114	15.1427	21.9072	19.4013	9.13669	22.9605	50.9382	56.8714	123.093	29.6267	32.5352	31.2331
BRPF3	38.5914	44.5904	40.7984	101.056	57.6783	68.857	43.4906	38.6988	60.9525	101.256	143.71	154.457	95.9349	105.158	110.368
BRS3	5.17863	5.74162	4.92284	3.07968	6.86664	4.11372	5.30988	4.73055	7.25661	4.33365	4.14651	4.73597	5.67795	5.44733	5.80245
BRSK1	4.91191	5.32841	10.7307	13.0505	5.8334	7.51405	4.88122	5.14495	6.11995	4.79137	6.02464	3.86752	5.69629	6.43363	6.419
BRSK2	10.7855	6.93791	9.90079	48.0709	21.6726	36.7262	47.7081	42.0402	33.8336	31.1674	34.3762	43.0267	26.4006	22.0293	46.9865
BRUNOL4	42.3192	30.4636	26.3196	74.0257	51.3964	50.7043	134.097	115.983	103.3	195.617	225.754	166.753	67.574	48.5117	52.7858
BRUNOL5	13.4691	13.4971	4.69199	12.8977	16.4623	6.55779	44.603	30.8961	31.1431	23.1233	18.5029	25.6205	13.0811	12.3312	9.14793
BRUNOL6	1326.9	1901.02	1552.72	5636.11	3355.76	4372.19	4637.97	4822.62	7666.09	5710.89	5524.69	4568	3596.54	3739.17	4356.45
BRWD1	36.5928	41.2045	37.4055	114.794	64.6616	92.6728	55.7062	43.2532	81.1518	148.005	196.514	258.46	179.486	156.914	190.511
BRWD2	193.844	261.423	217.505	686.967	375.932	619.369	247.68	200.843	392.487	1157.19	2109.04	1667.87	558.519	569.429	745.916
BRWD3	48.1946	35.2044	32.054	81.4588	57.4103	57.9944	122.488	86.0994	99.831	164.9	238.215	200.196	56.0129	59.1406	60.2249
BSCL2	37.8975	29.8882	27.8929	95.1506	56.0751	57.9341	72.7099	62.9879	102.429	193.033	360.586	341.965	140.881	124.357	127.37
BSDC1	621.934765333333	1810.75	711.855317666667	3415.67	757.172	3122.34615433333	2659.07900633333	1615.37478266667	4054.5	3364.59397666667	3654.66	3448.74692466667	1743.19042333333	1736.58937966667	1963.64893133333
BSG	238.635	342.493	361.493	1538.39	473.795	957.241	709.018	386.736	1611.27	4080.78	4416.52	3351.32	337.165	412.317	395.089
BSN	4.75002	6.56107	3.78625	32.2752	11.7416	27.8065	13.1141	4.36254	6.64473	24.3425	34.0427	49.5957	48.7069	46.0616	60.6705
BSND	4.53902	5.69947	4.35938	5.71503	4.03343	14.2486	5.39281	3.91924	6.46702	12.1687	8.4375	3.8361	4.76325	5.30786	5.60866
BSPH1	14.5667	5.38007	15.8943	28.7105	35.6628	31.3288	48.471	31.8181	31.3543	23.3201	21.2807	25.5928	14.6165	8.28103	16.6699
BSPRY	4.60697	11.0055	5.40072	22.0702	4.52404	15.1937	38.5434	23.545	31.264	5.25353	4.33318	3.46485	4.55227	5.08887	5.32009
BST1	136.534	116.103	136.323	163.278	94.6664	169.732	206.463	162.46	221.504	86.9355	120.233	130.038	107.839	106.099	125.251
BST2	2571.96	4139.64	2505.47	21962.3	6648.83	25701.6	8113.43	5169.98	10251.8	10885.9	11520.4	10712.8	8302.15	8474.49	8203.71
BSX	14.244	8.68512	5.51896	10.7747	9.99093	10.3172	15.7957	23.8657	29.833	26.0493	10.3332	11.3945	10.3142	10.2276	5.85711
BTAF1	177.664	197.656	181.238	763.303	452.051	698.139	221.684	209.826	310.469	899.283	927.284	1129.2	460.871	465.574	426.926
BTBD1	3516.07	5433.9	3046.51	15912.8	12065.2	12490.9	5074.89	4768.9	7979.48	24060.4	26381.9	27063.7	8375.13	8176.82	8900.16
BTBD10	282.612	483.468	298.896	1531.7	888.379	1215.12	589.789	486.478	688.317	2540.89	3387.59	2883.54	634.819	538.259	674.429
BTBD11	35.9072	40.508	33.3571	152.333	85.745	106.646	52.9334	46.472	71.998	40.4473	72.5566	60.7074	67.6979	72.1816	83.552
BTBD12	234.38	248.501	231.405	349.223	233.362	259.019	320.233	214.211	517.018	406.12	578.352	798.096	616.953	592.236	619.3
BTBD16	90.4242	66.7395	53.0394	173.426	120.687	139.784	138.226	116.327	48.7886	143.837	138.655	139.147	72.9676	87.4112	74.1727
BTBD17	4.07332	5.51385	4.25092	3.6796	3.57128	4.32747	3.75158	3.77113	6.26649	5.0095	9.54074	5.97503	4.76905	5.17269	5.40311
BTBD18	8.83966	4.5633	6.86956	4.22549	5.84344	9.0944	5.84463	7.47384	6.0342	4.62122	3.87303	4.91814	4.77551	5.11681	5.41706
BTBD19	31.3344	18.0414	20.1249	32.7236	39.2177	23.1089	90.9935	70.8396	29.7156	45.8334	44.6348	47.191	28.9749	20.988	19.5235
BTBD2	42.0265	34.3535	32.8116	259.447	125.376	207.113	178.321	171.671	151.484	394.059	394.851	400.138	80.4251	71.6031	81.9685
BTBD3	135.216	177.007	191.312	835.298	769.366	807.261	433.504	274.594	561.24	2067.69	2161.76	2142.88	925.173	881.695	828.022
BTBD6	3689.85	3914.17	4281.01	12272.2	9506.35	11068.7	5220.07	4173.68	6223.54	13258.2	14732.4	12331	9929.46	10539	11423.5
BTBD7	333.803	507.068	537.51	1361.9	702.649	1355.99	687.699	501.825	929.981	2105.95	2095.74	2267.77	1141.81	1148.16	1310.2
BTBD8	6.16272	9.93354	11.3573	29.1551	21.0506	22.3313	16.5924	29.9833	22.7393	30.2507	46.3613	63.5151	29.743	30.9228	34.8656
BTBD9	110.068	139.582711666667	98.7687633333333	495.150457333333	279.972599333333	371.463151333333	235.616288333333	176.660624666667	308.947	426.923806666667	498.674154333333	526.233696333333	340.848006333333	384.561	401.249379333333
BTC	4.21227	5.92696	5.20871	3.77599	4.43553	4.90374	4.48047	3.98768	6.22417	4.84207	4.30333	3.9045	4.9325	5.31872	5.62452
BTD	4.7379	14.0956	6.035	23.3972	6.31618	17.0508	28.1408	21.6136	37.206	65.4506	78.9073	41.0218	68.4882	112.811	88.8521
BTF3	1132.49	1663.42	1006.54	4115.55	1530.43	2421.11	1735.09	1045.52	2754.28	3607.8	6469.5	6946.11	5178.79	3296.03	3417.07
BTF3L1	801.129	1614.86	731.968	3788.4	1774.67	2135.26	1918.36	1110.65	3854.22	8290.81	13719.7	10281.9	6164.01	5462.09	7629.76
BTF3L4	200.941	247.329	239.3	1202.86	473.163	1026.93	489.443	410.966	762.424	1989.75	2107.46	2131	1103.06	940.117	1105.12
BTG1	8694.3	11798.1	10519.1	45853.6	30913.2	42452.7	14587.5	13802.9	22458.1	61425.3	86595.2	46032	17052.1	15610.1	17121.1
BTG2	25233.2	27270.5	26417.9	49036.8	24632.4	40075.2	41049.1	35474.7	44926.6	17963.4	17652.2	18172.2	19715	20398.8	19830.8
BTG3	1711.51	1740.99	1584.02	8264.49	3640.28	7016.24	3491.73	2881.48	6868.16	22143.9	27121.4	25682.4	5164.27	4466.27	6349.54
BTG4	4.06134	4.61968	3.7092	3.71054	5.20875	4.37029	4.17418	4.27434	6.50355	5.35707	4.49695	3.45716	4.54341	5.03593	5.5808
BTK	195.433	219.957	210.208	298.681	156.126	182.408	405.113	379.001	887.313	524.117	675.045	738.98	329.498	373.339	432.544
BTLA	144.844	149.596	191.214	508.612	338.275	448.739	340.776	332.798	475.453	131.895	151.527	164.818	206.25	213.303	218.229
BTN1A1	25.8444	18.3395	14.7408	33.7115	34.5859	20.3585	88.3078	60.6205	20.9813	31.9753	30.4624	35.5761	26.723	26.4561	22.9375
BTN2A1	31.6184	149.331	10.198	125.788	53.618	111.536	86.0972	47.1795	457.427	564.101	1319.94	1067.24	430.797	298.023	693.472
BTN2A2	320.388	357.111	604.991	2338.76	516.211	1089.77	739.156	434.942	1740.16	2361.6	2672.62	2184.91	1521.64	2206.51	2166.93
BTN2A3	10.998	15.5113	5.04885	34.3103	17.3774	12.1424	29.043	16.4282	14.3045	25.0955	28.881	11.661	17.1194	13.4861	18.3239
BTN3A1	106.185197666667	144.794	103.195479666667	346.445743333333	194.546333333333	301.160753333333	175.374	155.767948666667	221.744737333333	219.371316666667	236.203	258.582881666667	344.381126666667	324.173	347.145916666667
BTN3A2	144.352	210.172	184.598	276.476	186.747	228.315	328.671	224.604	310.348	269.456	538.33	357.026	532.353	532.764	630.644
BTNL2	18.7112	20.2846	11.311	47.476	34.227	28.9129	41.8041	32.3519	40.0843	92.9072	74.8077	72.5964	76.9488	92.7287	114.92
BTNL3	17.7812	30.8672	19.578	394.134	242.319	452.482	92.6191	85.8585	141.386	4.62916	4.75087	4.31438	5.63318	5.62838	6.25703
BTNL8	49.1057	42.129	28.7657	77.1312	43.3396	44.2938	166.56	135.907	172.071	82.6217	114.933	198.297	53.998	33.0047	34.9774
BTNL9	307.473	584.67	244.597	5013.03	2464.89	3813.79	1710.95	1299.53	4135.71	1586.27	2675.59	2759.94	7071.92	5673.95	5485.56
BTRC	331.702	443.156	309.103	482.724	301.59	289.551	336.653	245.017	454.138	300.629	426.317	403.733	718.605	702.248	687.542
BUB1	208.211	258.054	202.253	679.35	232.002	392.014	931.642	489.325	1328.81	3466.59	3607.64	4037.99	94.2	95.983	119.713
BUB1B	104.287	223.833	110.227	226.907	84.6689	180.652	429.676	340.695	964.646	1573.71	2548.49	1836.49	34.5444	65.8992	71.9386
BUB3	380.614	476.89	436.224	1979.01	1147.09	2392.9	590.63	441.13	948.634	3148.73	3749.03	3959.06	716.927	732.926	763.33
BUD13	676.916	753.643	777.699	3618.17	1813.95	4338.33	1287.64	952.934	1574.56	3260.64	3711.88	3687.7	1535.06	1313.25	1583.81
BUD31	162.373	95.3342	87.8211	393.77	203.876	291.577	98.4231	94.7081	147.023	519.723	710.537	573.234	318.587	303.442	394.153
BVES	49.1146	46.571	29.9422	84.7869	62.4717	59.2996	132.42	105.085	69.4698	140.282	243.927	193.364	115.587	117.989	121.89
BYSL	89.6224	122.428	87.302	162.684	108.66	124.44	85.2779	58.9447	256.93	981.142	1347.24	1013.96	273.895	236.681	382.197
BZRAP1	6.29097	8.38136	5.2837	40.1454	35.3325	23.5671	29.8645	22.1161	63.6713	16.838	31.5032	21.9209	27.1708	29.822	17.9017
BZW1	961.522733333333	1103.73	952.126966666667	8084.05666666667	4282.42	2544.05433333333	1373.54556666667	1035.58366666667	2156.03	18229.1	18000.8	19301.3233333333	3049.62	3409.44523333333	3441.16
BZW2	878.778	1386.92	862.409	5440.03	2784.18	4483.25	2090.74	1699.89	2894.19	20999.7	21808	17031.2	1633.22	1593.57	1831.54
C10orf10	175.823	1350.57	187.644	1593.71	750.086	795.005	670.223	338.058	2013.61	1829.89	2437.38	2664.12	3378.86	2440.44	4342.42
C10orf104	220.173	356.802	358.021	2654.15	763.933	1941.82	1054.97	715.277	1920.72	1607.58	2139.52	1921.77	1776.86	1916.61	1838.65
C10orf105	85.4708	114.294	82.6186	71.7685	49.8742	50.0815	33.1007	33.2851	57.7283	18.1103	25.0404	26.02	37.7151	34.6491	43.7508
C10orf107	4.05182	6.04214	4.61117	19.9311	8.01094	11.8523	11.342	8.05677	6.35048	17.3441	25.2875	26.1335	50.208	43.2625	44.3146
C10orf108	6.11254	5.54432	4.86493	6.19912	5.18544	4.27715	8.87587	6.79328	6.15141	5.91308	9.79281	11.1185	7.76634	6.14568	6.73906
C10orf11	62.1566	88.185	65.1231	195.609	150.789	142.449	77.0673	66.7548	130.298	175.883	274.387	243.697	284.61	288.498	316.006
C10orf110	12.7888	21.0548	22.8017	51.8843	40.7816	43.0886	23.0975	15.0232	8.58042	67.2522	74.1887	79.7549	53.5535	55.9692	61.8805
C10orf111	3.64954	3.97765	4.58348	3.88081	5.07237	5.21532	4.47283	4.05676	5.84985	4.54269	3.74651	3.94046	6.55175	4.81567	10.9109
C10orf112	3.91835	3.03059	3.63197	6.94294	4.71304	4.59831	10.8259	10.2303	6.06754	8.98301	3.8677	3.86018	4.21047	4.4174	4.45211
C10orf113	10.3144	5.82892	4.76916	3.71543	5.81196	10.016	9.90433	6.08012	6.20888	4.82416	7.65932	3.7037	20.2051	5.24522	15.6189
C10orf114	69.5251	132.188	69.4158	377.704	198.603	382.994	203.615	139.738	160.406	994.944	1062.44	1097.28	501.945	493.185	509.161
C10orf116	2699.97	2955.42	2807.18	11998.4	7722.66	12530.9	2308.73	2025.52	3019.89	3201.21	3848.42	3749.09	14515.2	14102.1	14141.6
C10orf118	31.6217	45.2593	40.4436	109.147	60.836	112.112	55.1913	39.065	92.6757	179.052	286.13	327.409	115.006	108.12	125.106
C10orf119	1097.3	1463.42	1039.35	6072.62	5361.25	5060.29	2989.99	2460.75	4748.78	15404.8	15406	16007.7	3377.01	3501.89	4244.47
C10orf12	14.8404	15.5867	14.2546	67.8425	20.087	21.3331	33.5599	22.5512	41.9787	97.9152	115.487	103.169	19.8268	19.5889	23.0493
C10orf120	4.95674	4.40151	8.95537	6.27073	7.80515	6.38071	21.2149	16.1356	6.12709	12.358	12.2891	12.361	4.92463	5.22657	5.42131
C10orf122	4.67989	7.54925	5.08636	9.40901	11.6934	10.3784	29.6224	36.0917	6.89583	4.4828	4.64295	4.33701	11.8413	5.57274	6.24044
C10orf125	29.9825	70.4167	45.5329	116.995	84.5197	260.791	35.7294	25.8426	83.3059	736.735	699.199	769.638	83.5472	81.2539	120.433
C10orf128	22.1201	25.4466	23.5239	132.03	100.77	124.112	51.5289	56.2226	79.5715	99.5831	115.996	176.184	160.587	134.221	168.772
C10orf129	10.5674	6.68925	7.81464	21.4982	10.5594	7.84768	23.8413	26.0036	17.432	15.6116	19.1882	20.6592	7.76085	10.8692	16.4981
C10orf131	4.45536	5.00288	4.01826	3.60801	5.05827	4.35883	3.93812	4.81373	6.58189	14.2341	5.44938	3.80762	4.61045	5.21638	5.6532
C10orf134	4.59932	6.1477	4.98079	4.66875	5.06997	6.73603	13.0932	4.15643	6.7249	9.20476	4.33567	5.06286	5.27113	5.28491	5.76584
C10orf137	252.527836666667	312.879833333333	223.912133333333	681.770303333333	745.653	631.646	311.863546666667	221.884346666667	411.186	881.907983333333	1064.13774333333	1375.23199666667	715.448503666667	834.057066666667	853.898
C10orf140	4.46645	5.89073	4.4406	14.1444	13.8478	17.8945	8.0059	4.05371	18.4164	14.439	19.1098	28.4277	32.7114	30.1628	36.1553
C10orf18	452.66	960.11	924.26	3774.01	1059.09	2164.54	1306.1	384.68	1220.51	5137.67	7851.65	4980.66	871.608	837.087	1067.63
C10orf2	22.3386	12.6075	31.0345	78.9754	47.7697	60.7525	9.65358	5.11664	39.2468	146.955	145.429	168.514	52.7791	47.7146	46.3249
C10orf25	21.2073	21.0757	18.2713	40.9403	26.9437	26.021	66.6009	44.1871	13.4452	22.4539	19.6873	13.7845	23.9605	32.6	32.9087
C10orf26	234.036	392.04	210.628	768.191	393.283	585.946	187.999	151.781	361.829	787.828	2011.43	892.287	694.247	571.283	750.241
C10orf27	50.52	25.622	23.2759	51.6373	64.5849	45.9881	182.906	114.893	69.396	80.946	102.404	88.2925	55.5032	42.6655	54.8252
C10orf28	42.5092	42.264	37.945	91.805	39.12	49.1817	73.5271	53.3758	60.1373	82.5197	72.6903	78.7135	117.905	119.508	130.592
C10orf32	578.847	671.785	511.583	4371.56	1784.24	2353.11	702.108	764.421	1461.38	3627.47	5654.64	6968.25	2264.92	2174.36	2565.19
C10orf35	29.7593	29.8582	22.1889	85.5959	53.9687	60.4611	49.8179	39.8784	81.4755	75.9725	108.738	94.7885	92.5212	96.1276	97.9301
C10orf4	39.0872	53.4119	34.8232	128.88	82.6428	116.61	72.5415	57.8995	66.6489	111.324	177.064	167.65	148.495	135.949	163.591
C10orf40	38.137	17.1505	11.9123	31.9354	22.4131	13.881	108.254	78.0952	6.3164	5.97013	24.1188	15.4119	7.68954	5.88956	10.2915
C10orf41	4.73707	6.76295	5.71925	16.8709	4.90997	19.3276	17.0764	11.4961	6.51774	44.1716	65.804	68.6412	12.8818	8.66827	30.4028
C10orf44	35.0307	16.5151	9.86432	28.7915	30.7264	17.0946	100.132	63.7968	14.8139	8.73141	16.1561	50.2649	18.2139	7.25645	6.1373
C10orf46	39.5497	44.2465	43.2598	142.876	83.7051	99.8118	70.8759	60.6586	122.138	202.355	264.602	482.618	197.942	195.678	263.323
C10orf47	5.68101	4.18221	4.01522	10.138	8.20716	5.59686	4.53956	4.43523	6.38515	11.7402	10.6995	8.89772	20.5042	15.7722	22.2795
C10orf50	4.86823	3.32364	3.7515	9.41335	10.8537	4.82391	20.5427	8.06061	6.67112	8.79423	6.58564	6.02725	9.36305	5.69905	13.0991
C10orf53	32.5368	24.3784	15.5947	32.0882	27.916	21.2909	97.747	77.3117	41.0201	38.0272	39.1215	34.9729	14.9323	15.3022	13.1605
C10orf54	228.543	444.888	330.091	1495.34	686.076	1472.53	823.801	698.153	1647.8	958.016	1219.32	1307.07	509.385	511.612	529.301
C10orf55	4.54733	4.16297	3.89763	5.02876	4.87388	4.43409	3.8232	3.95664	6.43902	10.348	24.507	26.4567	9.59526	4.81291	11.554
C10orf57	195.767612666667	218.074806666667	257.752	657.094503333333	394.663	381.268812333333	396.29	321.601	440.032	582.611	673.059	599.978	735.180203333333	660.934496666667	833.448823333333
C10orf58	133.783	256.95	135.94	653.196	294.02	489.566	153.994	101.033	206.399	272.459	296.954	274.426	1321.56	1266.86	1618.88
C10orf62	8.19777	4.9947	4.22113	3.71632	4.94501	4.51302	12.9167	11.8779	6.09644	4.89291	4.85781	5.79218	4.68167	5.04788	5.19293
C10orf67	4.41922	5.52279	6.84394	6.32668	4.67769	4.06167	7.27088	5.07072	14.2218	86.3775	7.01878	3.49588	5.13309	9.62454	5.97122
C10orf68	13.4799	11.1939	6.73085	28.6846	21.2702	22.7845	40.4233	31.1237	20.6772	25.0416	37.035	37.9513	41.1925	37.4579	45.7024
C10orf71	5.88829466666667	4.09039033333333	5.06298466666667	6.43099	6.84785333333333	5.73945066666667	10.3427	7.61244733333333	6.50568766666667	6.13479766666667	4.06022166666667	3.79365266666667	5.07185166666667	4.81327633333333	4.93531366666667
C10orf72	9.46736	4.05003	5.45459	18.3563	13.3854	13.9106	7.56795	5.75094	6.29664	35.6854	59.6204	52.0455	7.14798	6.57017	6.12515
C10orf75	8.27704	8.1112	4.84342	13.2437	6.84066	4.91099	17.6224	15.9047	6.3375	12.3697	13.7606	14.2406	42.4759	31.3411	32.1003
C10orf76	585.113	500.59	494.894	1543.21	803.184	1195.33	977.591	883.28	907.496	1029.75	1423.57	1380.58	1154.39	1087.56	1446.37
C10orf78	141.348	205.796	202.589	835.484	283.022	516.974	613.351	301.66	508.062	868.141	1844.76	2583.93	1234.13	744.902	843.753
C10orf79	22.6979	17.0392	13.9801	123.924	88.1014	134.715	25.0902	21.157	34.3948	24.6479	29.0941	29.476	67.6407	76.235	80.1808
C10orf81	4.31129	9.66311	5.20004	22.9054	6.23176	17.5644	21.9068	17.7508	33.7992	15.2483	25.0571	19.9287	45.0875	43.6495	55.6742
C10orf82	24.1534	13.6482	6.95524	15.734	30.0474	11.9852	46.2416	32.6762	9.01834	18.1245	13.7442	24.664	12.3855	11.382	13.6891
C10orf84	227.751231818182	269.102509090909	232.337418181818	839.895736363636	481.652318181818	698.279436363636	493.714409090909	383.464554545455	617.360990909091	1031.58397272727	1101.54662727273	1146.32509090909	560.751772727273	575.825327272727	590.491027272727
C10orf88	547.791	829.594	449.743	2207.5	981.078	1645.66	1147.6	841.047	1427.17	3070.46	3444.9	3436.38	1409.73	1470.86	1363.67
C10orf90	12.6499	12.3782	8.15493	15.2309	12.9318	8.65122	37.8007	23.4643	12.7996	29.9019	49.6108	47.4988	16.6792	14.8208	11.6671
C10orf91	27.2858	25.6224	12.4298	23.3977	16.9964	14.8198	66.7642	46.4609	25.5805	35.3883	26.9925	23.4879	44.5344	36.4995	43.0735
C10orf92	6.81869	5.70379233333333	4.89358366666667	5.05158366666667	5.63374166666667	4.77573133333333	15.0374616666667	10.3369976666667	13.0801	4.78838633333333	4.10784533333333	4.34884	5.63611966666667	6.05565466666667	6.27185
C10orf93	4.091	5.86233	4.48841	3.66664	4.13542	4.35511	6.74107	3.80537	6.24114	8.76699	15.8656	18.4704	6.60032	8.34819	5.51697
C10orf95	12.789	6.08622	19.3461	22.5923	13.7125	10.9031	29.6103	25.4445	6.2294	19.3974	13.4352	16.2375	11.3306	13.5225	6.12188
C10orf96	39.3719	29.1274	25.8544	78.3323	54.5319	52.2952	176.542	106.652	64.1136	61.0629	87.231	91.1794	74.6878	48.6784	73.2674
C10orf99	8.17633	6.00333	5.73679	23.485	15.522	15.6321	58.0279	39.269	11.6038	14.2588	21.8255	16.5068	7.76373	5.59009	12.6663
C11orf1	194.759	136.093	107.571	336.607	185.669	410.189	154.32	157.04	237.548	304.674	523.03	435.641	380.229	363.431	385.327
C11orf10	7127.31	7645.51	7727.59	11328.1	8430.34	8460.78	7777.05	5784.26	6848.53	11731.3	13058.4	13376.3	8201.09	8058.19	8825.84
C11orf16	4.13019	6.22776	4.86966	3.54964	3.89846	4.42609	9.4132	3.91713	6.37088	4.7334	4.33587	3.74481	5.05455	5.29713	5.66342
C11orf17	196.399	320.414	236.117	614.823	458.441	483.261	329.111	309.596	484.652	868.292	1192.05	1111.52	574.774	630.945	648.793
C11orf2	249.647	240.126	252.061	2181.28	834.968	1032.17	620.338	515.431	1724.7	3188.03	2782.98	4059.58	1454.14	1613.17	1648.84
C11orf20	26.3908	27.8862	19.7549	38.7091	26.0752	32.8817	40.4492	20.2043	50.107	39.0465	49.8785	40.7086	83.7126	88.5129	114.635
C11orf21	151.97	142.939	155.03	480.651	244.725	382.181	608.199	387.758	802.295	105.434	96.5112	114.299	183.859	217.057	234.909
C11orf24	621.603	1413.23	677.215	3602.64	979.845	2468.61	1319.88	1178.13	2313.09	14748.3	17737.4	12971.4	3006.63	3597	3760.09
C11orf30	109.224	123.957	127.729	536.495	252.979	469.82	285.009	188.364	337.128	824.744	1104.53	1005.34	306.741	366.361	353.532
C11orf31	3572.49	2689.17	1861.31	10926.4	3985	8085.84	3580.05	2855.43	13736.8	68069.6	78775.4	79783.6	10798.6	9728.14	11957.3
C11orf34	10.3407	4.88978	4.42234	3.86733	9.79523	4.35163	26.1544	17.1458	6.81639	7.4436	12.7964	4.74862	5.60202	5.28762	9.74653
C11orf35	397.972	373.448	465.952	1028.02	625.006	1007.68	489.004	377.068	604.22	266.101	280.672	282.629	726.621	823.805	720.223
C11orf36	5.19675	5.78456	4.94517	3.07667	6.88682	4.12044	5.32271	4.73984	7.27605	4.33833	4.16548	4.73692	5.68625	5.45644	5.81382
C11orf40	3.60559	3.73686	4.57328	3.99304	5.32614	5.45193	4.69862	18.5718	5.86797	4.42551	3.65026	4.27771	4.54742	50.1315	5.00045
C11orf41	8.92536633333333	10.8931963333333	6.97977833333333	24.2399353333333	18.2299	21.5784403333333	11.7678986666667	9.75711766666667	20.456	83.0233	98.9597293333333	92.4991	26.0477516666667	20.4272103333333	24.5312366666667
C11orf42	77.3884	59.9415	45.6258	137.166	89.1543	151.762	220.791	195.466	113.018	132.207	141.764	142.925	117.404	113.075	118.933
C11orf45	5.58371	11.8826	5.89662	10.6316	12.0387	15.4861	47.8359	25.0034	14.4308	51.5984	67.1835	67.0002	66.5006	47.5259	72.1387
C11orf46	44.5147	49.6892	41.5705	374.516	165.568	470.117	62.3492	59.2266	102.498	322.901	595.203	375.198	194.258	160.981	226.537
C11orf48	217.803	280.89	209.003	593.374	242.226	397.162	473.583	391.667	420.609	630.321	991.661	1238.28	1710.88	1485.4	1495.49
C11orf49	163.382	167.729	185.148	411.584	278.818	363.991	199.449	165.483	220.254	952.46	1070.43	901.488	344.664	365.021	357.768
C11orf51	4.04761	6.7867	4.43295	12.3575	5.88967	6.04097	5.34516	4.9035	15.6889	60.501	93.8744	99.2251	24.2463	15.7716	27.6799
C11orf52	3.23917	6.03893	4.25302	18.3501	9.74094	8.0735	9.43636	8.96662	5.81424	11.2244	20.8878	20.2431	21.7496	35.3939	29.3264
C11orf53	28.9548	15.7211	8.24123	31.0385	34.4987	20.3584	88.641	68.6701	27.1012	29.466	28.5603	44.4476	17.5894	18.707	35.1995
C11orf54	307.121	993.68	344.269	2942.77	1000.05	1360.79	604.24	452.804	1078.69	3483.68	4054.13	4223.46	1977.92	1851.05	2286.89
C11orf57	67.3774	47.8899	35.3465	266.765	176.625	220.035	38.9066	26.4901	67.3849	501.981	847.038	821.84	57.3594	58.2542	56.2197
C11orf58	1547.3	2424.51	1483.74	15360.3	9720.27	8292.16	3098.4	2469.96	5327.57	16728.9	25593.7	17646.3	5807.59	5369.82	5617.95
C11orf59	161.533	287.405	167.704	338.592	224.261	250.845	197.053	168.008	331.496	572.323	1164.56	1289.08	579.205	592.687	748.428
C11orf60	47.2231	50.7052	40.9847	131.588	77.1095	93.9498	74.7147	51.6268	83.2501	206.219	317.989	273.631	205.221	178.186	237.601
C11orf61	257.416	250.288	246.202	1101.49	919.488	1048.38	539.057	373.462	625.076	1028.08	1856.88	1441.77	706.21	845.96	974.909
C11orf63	24.7242	26.3316	18.7807	53.3923	33.2756	43.0975	28.475	17.4284	26.9327	64.7899	91.2417	68.6569	180.638	143.115	175.54
C11orf64	17.405	19.1396	16.1976	18.429	22.5178	9.89503	88.0981	53.0569	37.2355	21.3989	27.5811	23.875	17.484	31.0668	15.9214
C11orf65	4.47915	6.59525	5.37838	3.5541	4.43297	4.65113	6.10792	4.06628	6.49702	24.8281	14.2849	26.0853	19.5538	6.71051	10.2134
C11orf66	5.16663	7.05099	5.77259	7.66094	5.76542	4.62427	32.2099	27.397	8.04944	12.4482	4.756	10.6899	16.6825	8.57229	6.25254
C11orf67	107.719	287.837	195.426	453.111	267.967	292.682	178.456	96.9267	461.639	964.309	797.161	1180.36	1257.71	1116.79	1506.8
C11orf68	110.662	71.475	68.1353	278.801	134.981	199.721	162.353	99.8523	182.222	310.099	356.075	346.713	309.063	283.291	334.915
C11orf70	44.5397	62.5815	49.0529	255.588	135.418	201.546	71.0818	43.2059	101.542	540.709	621.624	585.579	171.958	168.76	160.62
C11orf71	185.346	246.622	204.542	801.177	546.047	539.804	459.918	379.22	578.073	529.43	590.038	610.215	696.125	726.192	807.087
C11orf73	1102.75	1267.57	596.248	3052.3	1011.75	1760.85	1552.87	1051.35	1872.06	5184.45	5888.26	6068.15	1979.92	2009.63	2355.51
C11orf74	143.478	231.077	129.29	509.928	428.414	304.052	352.797	250.436	351.159	1247.26	1427.78	1585.4	709.433	665.607	596.904
C11orf75	1316.02	2034.18	1294.15	6097.78	3165.29	4426.35	2430.88	1618.96	2450.43	14116.8	16970.8	14330.5	3645.84	3922.7	3437.33
C11orf76	65.3297	79.2489	31.711	152.013	83.6757	107.971	209.055	155.494	155.913	129.568	240.46	199.505	134.49	119.269	141.998
C11orf80	5.97785	5.543	4.94925	12.0127	6.99502	5.21108	6.0408	6.19703	35.757	6.73964	28.7858	24.0756	7.82956	6.94553	7.09249
C11orf82	272.688	395.35	216.649	524.42	286.403	306.62	1163.8	793.328	1549.22	1275.53	2060.1	1875.94	299.524	279.726	339.312
C11orf83	825.918	1240.46	972.827	3890.49	2989.72	3157.09	1583.93	1453.63	1921.64	3942.66	4280.95	4039.27	2006.49	2113.14	2204.62
C11orf84	48.8947	36.6086	35.9404	221.786	130.057	236.878	71.7552	49.044	97.5218	381.793	708.222	732.17	217.58	212.631	323.603
C11orf85	6.26186	6.01976	4.51006	13.2193	7.02329	9.41766	19.2233	16.8961	9.32188	7.67722	15.3819	12.3165	4.91476	5.53195	6.53743
C11orf86	15.3113	7.10102	7.93263	9.96274	7.66416	9.20912	27.1141	17.4089	9.05525	16.4119	20.1567	6.94409	5.63478	6.16435	9.27476
C11orf87	92.7496	110.883	102.091	468.288	321.052	451.175	145.412	121.46	211.699	1561.61	1834.77	1704.5	522.805	524.893	575.011
C11orf88	5.58394	6.98738	5.04855	10.5314	6.40295	4.87188	6.28099	15	7.67385	9.58272	13.0684	16.3282	6.53307	6.2226	8.67482
C11orf9	153.561	107.814	95.1457	277.098	199.69	272.387	353.371	286.114	231.93	591.908	527.4	560.588	219.762	229.914	209.602
C11orf90	7.56931	8.90344	6.58372	49.6401	6.65476	5.64724	9.58863	5.75596	6.36122	4.64649	3.65853	5.11181	6.45039	6.40458	6.83901
C11orf91	18.2225	8.67557	7.16705	22.9664	13.967	13.9926	68.8064	43.8634	41.7503	28.0163	17.4809	13.8379	5.37454	21.7967	8.45857
C11orf92	42.5771	16.7944	22.7672	40.8173	37.5115	36.2114	47.05	44.392	44.2255	23.4641	35.3614	33.3089	76.9744	73.1304	83.5879
C11orf93	75.913	105.031	63.3132	276.7	125.707	187.853	116.486	86.3837	181.001	105.902	135.712	122.362	298.891	310.227	347.575
C11orf94	6.78031	8.25186	6.82994	16.7927	8.46569	14.9435	32.4065	15.4342	15.61	24.9287	27.8231	23.1447	23.8425	22.9038	28.7232
C11orf95	228.738	270.988	205.485	807.446	300.424	408.709	217.44	178.828	388.834	750.225	1064.65	892.494	893.913	862.959	980.546
C12orf10	181.978	216.113	190.307	520.746	380.134	432.691	368.79	254.567	373.593	1013.14	1033.94	1122.18	422.705	439.534	508.888
C12orf11	359.179	566.054	330.601	1520.3	887.2	1128.21	1158.44	930.72	1850.22	5588.74	5007.22	5774.02	1543.35	1835.46	2389.39
C12orf12	4.84013	6.55587	4.68816	4.49906	4.65032	4.80952	10.4217	6.48111	7.35735	5.04941	4.22347	5.03265	5.96478	5.96294	5.89948
C12orf23	1330.62	2225.23	1032.79	7608.21	3701.57	5359.94	2647.78	2274.57	4477.31	27911.8	28671.9	27862.9	6115.66	6973.24	6319.92
C12orf24	333.842	300.503	333.932	1364.55	804.371	972.338	795.507	554.238	1066.95	4737.88	4640.64	3816.77	852.723	823.055	880.761
C12orf26	362.562	386.491	369.049	1890.21	827.909	1411.26	762.36	585.07	1317.42	2452.98	2855.07	2837	1720.25	1933.96	1826.62
C12orf27	4.16733	3.49706	3.72143	3.56888	6.01443	4.50776	7.14378	6.13352	6.20619	10.668	13.7086	9.87031	4.27402	4.586	4.62728
C12orf28	26.2569	15.0077	15.1571	157.717	105.535	132.886	55.7956	40.3481	74.7306	74.4094	89.8523	92.2364	261.446	288.025	276.001
C12orf29	814.931	1009.23	864.126	1968.9	1683.05	2131.27	724.719	722.636	1039.34	1313.4	1146.12	1235.74	1022.29	984.352	1134.73
C12orf30	143.662	284.538	165.529	573.434	420.461	508.215	242.379	180.825	670.423	1937.04	2512.95	2027.17	692.619	639.253	777.379
C12orf32	148.543	170.004	174.506	562.098	227.239	414.424	962.349	424.285	1499.47	2483.49	4961.41	4720.44	715.381	550.774	725.888
C12orf33	5.27565	6.36124	5.11748	13.4594	6.9951	9.03431	5.60713	5.57479	7.53254	7.78587	4.37296	8.16227	5.94852	5.61572	31.7908
C12orf34	29.3268	20.1181	14.2541	32.4144	19.2618	23.9522	65.0605	43.7185	29.9915	52.186	43.9982	53.5378	26.8766	28.1187	26.136
C12orf35	1442.92	1998.52	1431.33	6042.29	4898.6	5253.6	3536.63	1914.14	4542.64	4757.68	6014.03	5942.52	4881.06	4378.97	4731.67
C12orf36	44.1041	26.4631	19.7099	66.8318	70.0821	52.8474	128.865	98.2104	55.5993	136.504	204.525	152.935	64.9411	64.7206	53.6033
C12orf39	15.4865	15.0274	9.95657	32.7699	23.5672	18.8079	21.8094	17.1627	30.5422	22.0142	27.1853	26.5207	18.0135	25.1731	21.78
C12orf4	870.999	1133.36	785.165	1939.03	1292.48	1727.25	1107.86	1060.85	1394.77	3599.92	4171.13	3731.51	1218.86	1240.96	1411.14
C12orf40	8.75897	8.50685	7.54983	22.4296	13.9695	5.84429	44.7842	36.3312	20.4519	11.349	9.60082	19.3323	11.0016	18.5424	12.9975
C12orf41	2918.91	4002.29	3942.65	11519.7	4833.74	7976.01	6143.3	4341.66	8922.31	14927.7	16094.5	13943.5	6257.22	6318.24	6828.05
C12orf42	11.0859	13.1527	8.21441	13.5011	13.1424	11.398	39.8033	22.6167	46.909	4.99392	4.10595	3.50462	20.5261	17.7314	18.2054
C12orf43	4.27307	5.61376	8.37052	26.4917	12.5496	23.5099	13.4411	8.78592	17.8973	59.9834	91.9845	87.9236	29.9998	26.0896	53.343
C12orf44	38.8441	91.0731	32.018	59.9249	36.1504	42.1927	43.156	41.2955	82.9164	299.026	314.219	273.136	99.4575	90.3756	126.416
C12orf45	161.11	150.151	192.873	329.485	230.569	382.257	219.848	157.016	551.35	1639.38	1751.89	1404.4	828.978	866.893	840.759
C12orf47	92.252	203.277	102.233	378.744	294.479	311.101	105.105	99.082	234.419	241.512	424.929	488.864	503.85	534.538	658.599
C12orf48	255.943947333333	314.855296666667	278.285492333333	451.307693666667	250.101	334.723496333333	909.145	684.993	1141.99340466667	1863.37824033333	2081.95532266667	2042.52558133333	173.442	195.393792333333	197.980657333333
C12orf49	228.706	229.167	189.217	536.944	256.04	395.119	388.68	281.142	382.257	638.373	762.861	721.086	362.371	365.072	429.103
C12orf5	133.89	266.358	160.303	1037.61	202.314	521.745	394.772	328.429	628.882	2474.78	3601.33	2458.96	897.307	992.833	887.317
C12orf50	4.96547	5.89219	4.69226	7.57858	6.80117	5.47274	5.32118	9.67182	6.75368	4.58804	4.87205	4.49146	6.462	6.08375	8.56346
C12orf51	1461.62	1629.89	1836.77	3070.11	1962.65	3096.42	2843.62	1946.49	4114	1829.82	2027.89	2089.46	3527.26	3463.41	3568.5
C12orf52	84.5389	62.5227	61.6086	201.296	141.479	150.441	208.173	156.345	265.06	399.354	443.351	460.412	179.713	192.053	176.183
C12orf53	47.2637	44.6953	57.2439	107.603	59.4647	74.2231	113.612	78.6529	68.2898	48.0896	60.3961	48.4165	79.4412	90.4079	90.441
C12orf54	6.24023	6.49515	5.47701	24.5137	9.58804	23.4584	21.3037	11.166	16.3422	9.99442	13.246	15.6378	29.2342	14.2077	32.9741
C12orf56	14.2473	11.1882	4.31362	27.8893	13.7348	11.0543	65.0001	49.4338	19.5516	46.3043	48.866	40.1202	29.6767	31.7163	31.2663
C12orf57	1731.24	1615.63	1885.59	6680.99	4392.45	5922.32	2379.39	1985.02	2696.93	8460.76	10789	9272.22	3061.85	3123.2	3215.83
C12orf59	7.23422	6.97597	4.33644	10.5744	25.1862	6.31582	30.8801	16.5285	6.24423	20.2595	22.5223	22.0999	4.95287	5.19503	5.56085
C12orf60	5.85619	16.1564	3.9656	35.2322	14.7879	24.8767	23.0025	20.1899	26.1735	33.6443	69.0288	45.716	73.5207	65.7501	93.169
C12orf61	5.23994	5.53346	4.85764	6.39535	6.96244	8.89243	9.97686	10.5865	7.33308	12.427	8.42461	5.29008	5.84533	5.56694	5.80926
C12orf62	2831.08	7879.86	3654.29	15950.4	7382.94	10389.3	5077.95	4112.28	10015	14330.2	17065.3	15910.4	42718.3	40538.5	40506.4
C12orf63	4.06957	5.88398	4.32544	8.11715	6.24126	4.05708	5.08572	3.83796	6.24254	4.81167	13.9937	11.9219	20.4821	6.17982	5.5995
C12orf65	41.0513	38.2929	26.1784	102.516	69.8242	83.2023	95.9312	67.6701	58.3896	83.008	122.01	114.022	67.5893	81.5125	79.7312
C12orf66	12.8333	17.4332	10.8767	35.9634	22.118	21.4836	36.5879	27.0624	24.9121	47.5136	65.1759	91.9952	31.8503	22.0941	24.3913
C12orf67	4.85752	6.88805	5.81061	3.60764	5.07163	4.88575	14.4588	5.26349	6.57721	4.83338	4.61616	4.13656	5.23792	8.6582	6.04139
C12orf68	8.61965	4.67101	4.51414	3.8464	6.29608	10.7844	5.24079	5.1599	6.94721	12.4096	3.49048	5.56691	6.05735	5.65623	5.86169
C12orf69	13.0686	5.84207	4.5789	12.6918	18.0189	7.89552	54.8368	33.5667	20.9352	11.9892	18.7281	22.321	13.8418	18.5829	12.429
C12orf70	104.765	86.8958	68.8664	171.493	137.416	147.062	208.209	152.203	96.0733	1127.23	1161.65	1181.47	133.117	132.858	120.423
C12orf71	46.7381	17.3148	16.9445	48.9638	51.8651	36.4219	131.783	110.803	16.5235	46.9875	34.1116	39.6039	16.4183	18.1082	17.7857
C12orf72	54.0791	64.8455	33.1396	242.217	111.251	167.032	73.4697	62.149	109.843	257.63	262.337	270.849	202.978	193.717	221.047
C12orf73	79.8055	114.668	83.9189	289.517	233.021	304.51	114.042	65.1113	156.835	596.168	893.68	1078.63	400.083	338.198	486.788
C12orf74	3.48068	13.1092	3.86167	5.8651	4.41832	4.73194	3.99047	3.80601	5.81652	4.57283	3.6977	6.01194	4.33664	4.54631	4.57958
C12orf75	25.4616	30.5488	19.0692	63.0384	50.0197	63.6627	42.5179	37.739	95.6558	207.738	268.972	277.345	59.2602	83.5561	141.779
C12orf76	276.062	372.475	270.731	1331.66	845.213	1031.79	328.034	357.806	1019.28	1184.28	1582.36	1161.33	1315.78	1443.49	1441.45
C12orf77	15.9369	4.94479	7.2727	17.8437	6.88546	17.4555	21.8793	35.1039	9.47981	33.5412	42.3153	40.9351	27.4709	19.9194	18.3615
C13orf1	47.8435	88.0306	58.0272	187.786	101.163	169.794	93.3448	67.3895	219.631	319.965	548.025	494.173	355.549	421.458	436.767
C13orf15	198.693	229.611	191.421	522.78	431.563	412.081	506.897	350.842	826.232	1273.79	1841.41	2753.67	1035.67	1064.06	1273.36
C13orf16	4.23673	4.10719	3.87526	14.081	7.75232	4.44741	23.463	16.9454	6.2724	17.8655	8.00951	18.2536	16.2038	12.264	20.6646
C13orf18	236.833	267.082	293.009	819.727	332.989	423.02	963.017	598.862	1054.36	1883.84	2085.35	1553.88	554.498	670.413	667.771
C13orf23	325.197	386.092	308.156	1180.46	784.515	916.223	2130.76	1322.28	2247.46	2087.65	3781.61	4570.49	1696.27	1722.26	1761.75
C13orf26	4.82912	4.00879	4.34544	5.5583	5.58648	6.34443	10.0324	6.78148	6.19432	12.8569	12.0035	8.95918	4.82801	5.04049	5.34233
C13orf27	72.287	170.748	98.9335	300.274	261.439	341.941	175.456	126.45	282.875	688.666	1211.16	640.072	223.491	186.3	241.638
C13orf28	8.77112	5.07504	5.46295	3.08077	6.93093	3.86898	14.6692	6.72308	6.62085	4.26512	3.86576	4.29192	5.3612	8.02265	8.79252
C13orf29	9.07278	13.4764	5.29328	36.833	16.1377	20.7442	24.1849	17.2251	14.689	257.263	311.498	311.893	17.3415	19.5479	19.0305
C13orf30	3.56906	4.00489	4.21936	3.73238	4.33562	4.80841	4.04894	3.78787	5.85445	7.61633	3.82317	3.72304	4.50021	4.78846	4.89062
C13orf31	37.3468	26.0203	19.5296	67.2786	65.3219	55.4916	158.982	114.185	64.4131	159.192	244.15	164.52	59.5417	55.5912	52.7951
C13orf33	91.4814	268.097	101.28	224.578	139.359	142.705	88.8772	61.727	243.431	2538.2	4373.81	3450.18	147.775	157.461	166.814
C13orf34	428.094	509.296	427.061	809.51	595.398	681.083	700.947	610.312	1141.16	2020.9	2420.38	2776.18	410.655	361.208	452.463
C13orf35	4.36955	8.49983	8.31802	16.6101	13.0088	6.04161	48.953	30.4994	6.34058	11.4257	8.77387	6.92919	7.92072	4.80253	4.91256
C13orf36	3.67195	4.18977	3.31509	5.61255	4.96406	6.92508	6.01907	5.9569	10.6882	4.3964	16.0538	4.78751	5.20175	5.46912	5.58386
C13orf37	124.158	174.578	550.583	781.578	295.706	476.831	213.159	234.167	684.801	3053.85	4246.74	3095.67	446.723	424.406	603.679
C13orf38	4.33324	4.70297	4.14046	3.39738	5.30127	3.81634	4.71047	4.28066	6.11413	4.93632	3.59622	4.11619	5.38904	5.15234	5.72438
C13orf39	15.1156	6.49631	5.38503	3.00823	6.17558	4.23289	5.31597	4.4558	7.10888	4.45759	9.12923	4.98407	5.50921	5.4464	5.97054
C14orf1	160.609	179.101	149.305	183.416	163.005	189.72	230.204	174.738	171.658	229.708	227.922	195.062	178.508	208.04	229.872
C14orf101	365.261	1225.96	565.192	4356.21	969.206	3885.53	2489.09	733.832	3746.39	4798.61	6406.96	3186.86	2748.14	3215.21	3846.12
C14orf102	35.9189	31.0654	36.9411	44.9249	30.0258	36.4993	67.059	41.5208	38.5849	62.0147	67.7328	61.6219	71.7154	89.7561	74.3417
C14orf104	66.4977	68.7941	105.879	601.723	270.443	422.805	139.421	96.3484	188.206	1093.24	1239.35	1355.15	72.8989	94.309	107.581
C14orf105	4.50379	3.8711	6.29575	5.08306	9.0623	8.18586	5.7597	8.8885	6.73811	5.70399	7.62004	9.97854	4.30225	7.48178	5.96815
C14orf106	840.552	760.628	658.094	3035.05	1133.56	1650.53	1486.97	822.495	2425.42	5140.77	6760.83	6168.68	1579.63	1624.2	1501.03
C14orf109	71.0286	101.528	63.0053	384.732	154.011	310.877	83.0232	82.6111	207.185	890.832	1081.16	852.322	355.971	350.317	537.292
C14orf115	3.71412	3.65939	3.8273	3.61891	4.27322	4.57616	3.83066	3.75468	5.96496	4.76995	3.8629	3.65049	4.37307	4.66371	4.69433
C14orf118	22.0245	18.3511	18.8987	72.2038	40.4157	41.4223	45.7263	27.5876	51.8476	77.9777	128.16	137.461	50.0248	46.9643	58.6233
C14orf119	7.41841	4.85662	4.05517	3.98617	8.60196	9.99731	3.89433	4.10933	6.62095	9.12951	11.1555	8.58677	4.52429	5.09241	5.4491
C14orf126	137.437	267.007	134.335	437.875	168.912	375.255	211.152	152.923	335.559	530.829	624.69	564.602	295.865	282.171	315.95
C14orf128	40.9369	50.3634	39.4025	134.472	66.8079	80.439	74.6331	53.1486	79.027	157.019	231.414	133.869	188.353	215.8	288.26
C14orf129	1538.15	1265.8	781.849	3770.67	1944.77	2606.48	2142.36	1516.67	2760.11	6710.08	6575.19	7389.37	2175.05	2283.51	2391.1
C14orf132	626.428	1695.58	674.757	4434.43	1559.48	3384.89	625.404	529.044	977.875	4780.46	5250.42	5643.14	2001.07	2144.03	2083.45
C14orf133	366.33	683.868	421.976	1144.39	650.603	822.838	768	471.401	1045.02	1348.58	1863.85	1437.48	1459.47	1700.12	1671.95
C14orf135	448.862	486.74	622.515	1423.95	903.361	2097.55	687.982	707.941	1543.56	3486.8	3780.91	3350.72	1291.71	1670.87	1956.02
C14orf138	113.391	271.673	105.545	544.36	322.232	341.876	243.272	233.465	628.989	1015.9	1142.19	970.822	404.319	461.598	452.449
C14orf139	1239.13	2145.56	1289.16	11663.6	3961.28	6123.43	2012.43	2176.55	3692.13	5207.88	5783.27	5331.83	4676.12	4635.57	5549.81
C14orf142	71.7584	38.3966	39.5274	193.166	98.6189	166.78	39.0782	56.7246	55.2913	318.601	414.851	415.634	122.362	127.469	136.793
C14orf143	31.1186	53.5986	27.8752	196.113	161.541	150.71	121.654	64.1664	140.023	561.139	736.849	670.805	132.121	135.017	157.691
C14orf145	163.413	168.523	167.564	270.869	159.618	201.255	238.312	175.17	328.213	710.238	818.941	910.098	203.994	229.841	231.692
C14orf147	412.202	527.782	427.676	2204.12	1520.03	1472.98	811.454	559.8	1297.29	4631.7	5595.3	3920.97	1895.34	1903.06	2260.87
C14orf148	33.4596	22.4458	25.5821	29.2816	53.9056	24.6422	78.1504	59.6516	32.5589	44.0452	9.69568	33.7465	20.7325	10.9417	14.2179
C14orf149	22.3264	22.0458	23.0646	59.5363	34.1539	64.0874	20.7131	19.8634	70.3364	349.714	741.162	208.516	83.5896	80.5433	109.339
C14orf153	48.5604	66.9112	48.0876	181.469	69.1096	195.399	72.5524	59.5957	114.688	333.521	422.288	406.729	244.42	195.987	246.929
C14orf156	192.952	307.298	180.84	757.736	369.984	596.191	274.146	222.771	881.334	1875.01	2605.29	2305.9	885.693	896.258	1211.74
C14orf159	332.861	354.666	456.723	1076.41	494.195	794.095	839.041	594.093	2760.43	2693.36	3492.85	1469.2	2218.69	2776.16	3584.93
C14orf162	38.1531	31.377	11.446	55.9363	41.8483	55.487	117.875	100.494	48.296	52.7514	61.5208	68.9569	63.5786	76.3347	58.8818
C14orf165	7.54475	4.80584	4.56904	17.3664	14.2382	7.64096	28.2468	21.3545	6.2371	9.69127	8.43572	12.0146	8.40566	40.7825	5.21652
C14orf166	5549.13	5859.47	5803.32	21267	6850.23	15570.1	9263.18	7988.54	12902.4	64878.6	73176.5	41942.2	17061.8	14579.7	21690.3
C14orf166B	4.61918	6.05115	4.53433	11.895	4.2609	4.07728	5.62465	4.11799	6.32685	4.98815	4.23519	3.40842	5.04765	5.50668	5.92842
C14orf167	81.3176	95.3211	115.338	561.207	284.742	463.112	218.338	163.093	425.438	633.857	730.345	651.109	392.603	402.552	505.631
C14orf169	299.317	376.887	317.734	2161.83	1128.7	1972.42	583.865	489.752	762.213	2512.43	2989.43	2491.69	520.657	511.178	542.279
C14orf174	4.48786	6.40142	5.09898	3.29654	4.59069	4.30803	4.75896	4.08089	6.61692	27.6194	26.6095	22.6972	5.20738	5.33528	5.79604
C14orf176	55.8946	35.0466	22.7531	97.9241	72.6851	83.6195	178.63	136.328	41.3391	100.899	74.7445	142.252	71.782	73.7117	55.6789
C14orf177	4.15159	5.48003	5.16128	3.84954	4.78246	5.06557	4.51583	4.02487	6.1117	4.81833	4.18129	3.96533	4.83869	5.23604	5.51927
C14orf178	6.17195	4.13103	3.88307	8.85757	8.08193	4.44699	22.1849	11.2164	6.54893	5.28392	10.3266	11.7186	35.2353	17.4431	31.4193
C14orf179	121.83	146.272	136.186	290.849	153.17	267.062	89.503	60.5174	211.829	685.778	1203.62	1027.37	648.811	744.151	850.189
C14orf180	6.98988	6.41196	10.0441	83.1845	35.5231	42.3299	20.0602	11.9145	14.5469	10.2735	5.39627	4.28323	335.46	272.431	375.064
C14orf181	154.262	134.916	115.945	524.995	343.857	373.058	506.157	362.55	578.027	1113.92	998.994	1065.7	402.535	465.091	474.799
C14orf182	4.97831	3.85129	4.14936	4.72807	5.76788	5.29283	5.50282	5.70964	7.5002	4.70811	9.67562	5.18176	6.28524	29.2276	10.4463
C14orf183	4.34689	3.61007	3.75015	3.56594	4.89419	4.49071	8.39982	3.96588	6.30608	5.03762	4.1144	3.75894	4.27687	4.61693	4.68762
C14orf184	4.28586	5.1542	4.30139	15.1252	5.72691	5.7704	5.36163	4.82264	6.07561	4.79696	4.08313	4.62107	5.13413	5.50352	5.76056
C14orf2	1373.71	2557.46	1676.17	7755.7	4971.5	6937.13	3789.71	3411.31	5878.57	12889.8	18299	15549.7	4129.4	4288.28	4784.56
C14orf21	33.9051	22.1851	15.6604	27.6038	46.9729	18.4126	100.397	91.7859	37.6723	62.5945	57.6378	73.9179	43.0508	21.0255	25.919
C14orf22	5.19523	5.23341	8.06797	3.90568	6.18056	4.31915	5.05252	5.01096	6.17194	4.70578	3.91422	4.17977	5.74006	6.00054	6.3588
C14orf23	12.2744	9.74019666666667	6.83594966666667	13.7529186666667	14.7607296666667	13.4129796666667	39.1839966666667	26.1129	10.9405	17.2120536666667	15.0532	13.1915073333333	8.72565	9.71204	7.98859133333333
C14orf25	3.83937	5.28938	4.60901	3.762	3.90681	4.70415	9.69825	3.83997	39.1329	4.82496	4.13285	3.69273	4.77467	5.13355	5.33153
C14orf26	13.0791	5.24243	10.5298	19.8239	6.02305	9.2608	65.3313	42.3419	6.1223	20.8807	32.0822	26.452	8.2714	13.5827	5.67352
C14orf28	177.433	130.804	126.478	967.403	544.481	729.875	311.146	298.365	449.268	625.447	696.887	637.259	502.331	487.096	545.424
C14orf33	10.1741	9.99878	4.85837	32.1112	15.0626	25.0176	7.29086	4.42613	10.5145	111.361	165.802	139.016	24.5082	31.9537	41.2332
C14orf34	5.744	5.13305	4.8695	4.50831	6.82377	4.92734	7.2717	5.82716	6.34929	36.781	53.8477	25.5825	6.40339	6.57191	6.87549
C14orf37	72.2146	113.965	78.0601	393.308	233.776	346.083	166.056	149.167	180.435	1321.71	1537.41	1532.71	283.767	280.507	329.546
C14orf38	3.33932	3.20619	3.77531	4.20927	4.21161	5.82731	9.34388	9.62535	5.88691	4.17906	4.72493	5.6165	4.20259	4.10124	8.20695
C14orf39	4.75175	4.1656	3.8848	3.58362	5.32959	4.44846	3.99554	4.12964	6.58025	5.31751	4.39991	3.71731	4.34466	4.7867	5.02661
C14orf4	30.3257	18.2807	17.4657	34.334	27.9411	28.9919	99.5643	71.7576	29.3093	28.15	31.3866	31.9104	16.7248	28.5797	40.6407
C14orf41	20.5079	16.3327	5.69839	14.237	13.9624	18.3967	69.4393	55.0666	34.6435	22.7797	33.1693	57.0047	76.9207	6.51122	16.5811
C14orf43	437.107	297.95	224.177	1609.25	743.284	852.987	683.451	428.499	1247.63	2363.77	4221.84	3454.68	1522.6	1583.84	2011.97
C14orf45	331.054	444.655	152.937	762.501	477.633	552.684	539.867	328.998	676.037	1374.81	1596.76	1626.69	323.195	386.101	460.583
C14orf48	4.89534	6.10274466666667	9.27943	7.76314766666667	5.29316833333333	4.68806733333333	8.23715133333333	7.53053966666667	18.8822196666667	9.86919	12.4927026666667	13.1365303333333	14.7518413333333	5.59754	11.5695416666667
C14orf49	18.5592	33.0625	21.9175	111.639	58.4531	60.8526	60.8548	58.7165	102.428	90.3808	121.878	100.596	68.7684	80.9202	97.5526
C14orf50	9.4224	8.80329	4.55664	17.8556	9.96045	9.52962	38.8614	29.8418	6.3324	8.49843	20.8274	22.3152	23.966	25.9735	23.0325
C14orf53	12.546	9.39214	8.7462	13.3439	15.063	8.5374	47.3611	32.6497	6.62448	13.2863	27.7429	9.32408	8.63917	6.73724	5.15332
C14orf64	6.40132	3.65675	3.86877	8.55221	4.25432	4.6174	5.062	3.74844	5.9171	21.4291	15.5843	3.65904	9.51906	4.66495	7.33362
C14orf68	137.923	66.5649	55.2165	156.963	142.162	105.083	319.866	308.192	91.5997	110.696	112.843	187.612	106.815	91.8027	71.0119
C14orf70	166.905	123.071	129.361	243.232	172.274	155.09	397.968	328.631	165.345	200.595	286.382	173.381	103.367	119.725	116.239
C14orf72	32.6951	43.0377	31.5086	84.013	57.4264	66.9969	67.3576	47.6738	66.6089	41.274	31.1379	37.8802	60.4577	50.3922	63.694
C14orf73	35.5676	58.752	19.5673	302.208	61.1864	139.731	46.8447	47.0489	105.303	89.2037	98.1057	73.8121	196.971	193.659	297.562
C14orf79	7.67095	13.9102	10.6514	104.087	22.3313	26.0168	11.8526	6.01918	32.8649	79.9612	121.738	65.82	37.169	29.668	39.4595
C14orf80	58.3874	65.9464	56.0585	163.521	110.019	151.737	137.688	108.485	182.589	400.6	424.372	430.827	150.623	155.397	196.545
C14orf81	4.31043	5.90433	4.33527	3.59401	5.71591	4.11389	12.6357	13.5489	6.25688	4.86403	5.01309	55.8859	7.87086	5.21478	5.58608
C14orf86	3.94499	5.96433	4.5088	3.5856	3.56087	4.2774	4.13525	3.8207	6.26584	4.76032	6.16551	5.59415	4.98136	5.2135	5.55271
C14orf91	4.69688	5.5958	4.33884	11.5486	10.6947	4.00479	13.5471	15.6022	6.11389	10.0176	5.07885	4.23819	5.57777	5.43137	6.00029
C14orf93	551.919	621.562	562.306	1310.17	942.149	1170.96	1296.37	998.184	1400.9	1562.56	1724.09	1612.65	1317.06	1415.16	1624.19
C14orf99	22.2903	17.9934	9.44436	20.0284	21.5189	16.2782	91.4156	62.0511	14.278	15.4086	17.149	16.979	13.9051	18.0514	10.6822
C15orf17	118.389	187.035	127.67	443.395	362.288	308.248	183.057	127.772	232.881	513.437	272.276	546.11	443.764	455.314	530.985
C15orf2	4.4006	6.02871	4.44002	11.9475	8.5116	5.25042	6.52641	3.94671	32.962	26.5348	32.6141	32.6962	5.86009	5.34327	5.75106
C15orf23	1082.42	1187.1	957.607	2651.82	1570.86	1932.75	2907.64	1845.13	2941.05	5939.06	6102.54	5992.64	1009.04	1117.04	1133.02
C15orf24	14577.1	17814.2	15316.6	38524.3	21142.9	33502.2	12914.9	10595.6	17306.2	84162.9	92408	93738.2	20900.9	21268	23763.9
C15orf26	15.4022	21.2275	7.62274	52.3539	35.2584	30.281	70.7537	58.4443	16.5765	29.6089	52.0845	45.1025	14.6368	11.9567	9.40448
C15orf27	21.1442	12.9054	10.0796	6.46805	8.62401	4.30941	26.7552	21.1515	7.17655	4.46072	8.06238	10.2978	7.08886	5.5604	6.17609
C15orf28	295.824	1332.01	320.445	7688.51	1131.09	3052.88	1806.59	1053.57	7274.91	15631	23808.1	13301.1	4145.63	3436.82	5165.82
C15orf29	106.919	118.196	123.529	829.162	563.416	805.651	254.123	260.436	322.827	817.24	878.004	797.607	188.962	203.972	124.347
C15orf32	5.96102	6.18886	4.78887	5.67	6.1312	4.71777	40.6443	21.5918	6.86294	8.23588	8.51858	4.43005	5.07193	5.27096	7.99624
C15orf33	7.4354	5.44841	4.50557	3.4306	4.93361	6.96743	7.47967	3.90903	6.36522	8.05347	6.67438	3.75519	6.34134	6.45125	5.43217
C15orf34	3.68508	4.36242	4.11231	3.69991	3.96141	4.61443	3.8637	3.71894	5.97421	4.80676	3.95515	3.60906	4.54925	4.88557	4.97511
C15orf37	11.3394	14.2972	9.71608	51.3283	21.8092	25.4634	21.742	13.045	15.7282	93.4799	90.4974	129.777	16.7629	27.8281	28.319
C15orf38	63.4369	84.3008	21.3214	293.778	101.799	109.893	81.4498	79.2202	145.248	661.992	816.567	610.115	160.785	144.656	188.345
C15orf39	90.9192	135.227	108.976	470.371	355.942	501.062	361.512	299.275	519.947	810.426	919.941	834.534	188.332	216.144	223.196
C15orf40	52.9815	99.535	74.8636	199.805	114.543	127.993	65.6351	50.6245	178.978	302.25	894.902	374.603	210.461	229.893	228.929
C15orf41	31.0302	69.5707	28.8868	98.906	72.0271	90.3863	47.1391	37.5143	82.6079	266.291	272.12	271.069	107.619	97.5539	132.801
C15orf42	44.052	48.3263	37.5571	92.047	62.8899	67.8045	82.7892	78.3017	103.406	363.747	372.086	395.372	8.13799	5.08212	8.97948
C15orf43	11.931	4.8022	4.34635	9.78741	6.13853	3.94508	47.8776	29.9598	6.7139	4.23061	17.2709	9.79159	13.0952	6.29652	22.4449
C15orf44	109.519	126.439	106.458	431.465	286.5	258.461	140.538	128.129	293.979	800.83	1028.98	985.566	521.621	632.074	595.171
C15orf48	209.809	156.508	136.24	410.653	308.757	247.006	124.266	104.48	155.051	3833.32	3882.4	6706.85	139.569	129.926	132.167
C15orf5	1298.38	1716.12	1295.03	6846.13	4016.03	5735.31	1951.72	1511.58	3540.05	6279.19	8684.15	7692.07	4967.75	5691.03	5470
C15orf50	60.775	32.9734	20.4116	67.633	59.1607	42.6247	182.757	143.78	121.429	62.3432	109.076	65.8554	43.4686	55.5721	42.0949
C15orf51	7.67471	5.70948	5.18052	10.8263	7.6567	9.04298	27.127	19.5224	21.9542	11.5736	13.8199	14.2495	18.0557	12.1884	16.1752
C15orf52	622.437	966.808	503.463	1230.15	770.46	942.122	936.451	845.807	1320.59	1545.09	1776.58	1558.41	3029.5	4065.3	3936.99
C15orf53	4.2267	5.13181	5.14195	4.01576	5.52362	5.38948	4.79809	4.25722	6.06217	4.76621	4.06554	4.16645	4.8175	5.21289	5.52191
C15orf54	30.2355	25.9528	25.3103	23.397	19.693	12.7301	91.8353	71.2609	74.368	131.44	186.302	138.002	21.3466	8.01675	8.19379
C15orf55	4.6834	5.43402	5.55998	3.85058	6.40359	5.13737	5.44291	8.0537	6.7716	9.48305	4.12904	4.60279	5.37025	5.41523	5.75764
C15orf56	7.11446	10.2144	4.34164	6.80603	5.12763	4.20641	26.9107	15.552	6.24405	4.8635	5.64569	5.97192	15.8179	5.20115	5.52574
C15orf57	69.0766	82.2052	69.7022	142.264	78.9358	113.936	71.4508	64.7926	83.7471	203.404	357.669	388.662	98.7905	102.893	114.8
C15orf58	19.9572	24.9479	18.7224	112.747	57.3858	66.9058	47.7308	30.0243	45.2441	74.6601	78.9029	79.2429	60.3679	62.81	70.5623
C15orf59	19.4319	26.8056	15.8587	63.3084	20.2919	42.8938	16.214	14.1457	32.3598	47.1103	76.8079	108.178	41.0913	41.6046	46.6566
C15orf60	3.16156	2.65319	4.03345	9.1493	4.62312	5.29043	4.58933	4.26113	7.90908	4.12475	3.39786	3.97172	4.33927	4.33325	4.45446
C15orf61	384.404	845.548	410.403	3662.12	1035.8	2600.69	861.577	535.984	1842.46	4605.04	6229.65	5217.55	2508.44	2635.34	2904.61
C15orf62	13.5797	6.39036	4.89791	22.6477	15.6526	13.6302	125.84	73.2437	138.466	43.7833	41.7629	76.0553	44.8357	32.7977	52.7754
C15orf63	2902.8	3631.68	3072.01	25048.9	11398.2	20853.2	3761.21	3263.29	5810.69	25396.6	31989.8	25522	7520.78	7396.64	7857.61
C16orf10	5.03325	5.39111	4.46302	3.96431	5.89787	4.38534	4.87201	5.04997	6.14829	62.2583	4.12494	3.90756	5.6595	6.26632	6.38567
C16orf11	6.22368	6.66734	5.33488	3.02499	6.41941	4.27557	5.58942	8.35328	7.24718	28.739	4.61829	6.24621	5.81907	6.93138	6.13962
C16orf13	363.935	409.175	318.895	1986.8	858.97	1290.11	1013.46	589.432	707.868	1993.65	2819.01	3112.14	1191.24	1138.6	1403.9
C16orf3	32.8923	19.019	15.9555	49.4588	39.23	21.6829	131.796	96.1722	49.9931	43.4071	64.0606	55.631	41.4509	27.303	37.5624
C16orf35	862.69	914.039	725.155	1896.39	2151.35	1705.72	2094.01	2134.68	2672.49	3598.93	4461.09	3822.85	860.59	874.713	891.6
C16orf38	3.504	3.4956	4.4911	4.02051	5.27165	5.51846	4.75679	4.33142	5.86139	4.33439	3.57471	4.04197	4.52081	4.68775	4.92065
C16orf42	26.9561	22.4641	18.6994	101.903	45.778	61.2071	45.0156	34.4689	84.7012	140.792	440.181	302.026	129.936	141.762	126.219
C16orf45	174.423	192.181	172.826	1058.06	640.129	628.646	203.514	194.748	265.416	1013.54	818.51	1225.71	1596.54	1525.8	1914.61
C16orf46	3.17731	2.40722	3.80593	3.85752	4.40602	5.11703	4.49072	4.23477	5.76358	4.13994	3.41759	5.79699	4.25638	4.2119	4.25767
C16orf48	72.6069	127.655	87.068	284.574	108.675	231.435	56.0925	39.1618	104.433	340.624	432.624	177.792	441.562	367.725	659.577
C16orf5	514.665	777.375	649.468	2615.52	1390.7	2585.68	922.74	709.674	1137.93	2376.02	2474.11	2189.05	2025.47	2158.94	2588.11
C16orf52	73.6276	123.652	75.1991	325.866	140.384	222.165	122.753	90.4797	214.893	257.908	228.789	297.693	267.97	329.949	334.233
C16orf53	10.7777	34.9873	31.6073	273.191	59.0431	154.02	112.823	77.361	220.19	562.528	703.318	392.101	257.106	240.56	310.929
C16orf54	616.286	783.977	1120.67	2580.19	1593.01	1882.43	2529.82	2039.33	3233.35	584.653	947.577	954.902	1958.5	1932.66	2069.29
C16orf55	3.25697	2.76018	3.88741	4.22704	4.58308	5.0057	8.22986	7.11184	5.73484	13.5288	3.48892	3.88369	4.29019	4.35454	4.41637
C16orf57	1730.01	1800.81	1936.77	7738.69	4368.32	7351.27	3006.27	3239.51	8018.52	14791.7	23987.3	22229.2	4770.73	5753.56	5830.27
C16orf58	204.46	433.252	245.813	1073.2	558.453	816.811	579.424	397.946	979.348	2407.24	2985.13	2705.94	1245.59	1122.12	1180.15
C16orf59	27.382	34.6777	17.3008	48.4512	36.6592	38.2824	82.7329	69.7605	101.318	187.796	268.28	243.418	28.8366	22.9626	26.2936
C16orf61	931.156	1493.89	1068.15	3081.48	1553.85	2068.73	1790.3	1233.33	2730.11	5430.97	7433.12	6706.51	2652.73	2707.8	2995.19
C16orf62	115.766	391.464	345.675	1254.11	322.22	844.818	515.732	308.404	821.615	1717.95	2224.18	1766.37	959.091	1095.8	1018.64
C16orf63	6079.98	8770.78	6194.03	28450.9	16983.8	23567.7	10530.8	9687.77	14816.2	30379.9	30850.2	30881.8	19520.8	18509.8	20158.5
C16orf65	4.22985	5.84841	4.47878	3.65892	3.89158	4.36417	14.6475	3.7919	6.22671	4.82167	4.21804	3.5699	4.92025	5.20851	5.497
C16orf67	8.80295	5.99062	5.11122	16.7341	18.0194	23.3548	24.9203	12.9985	11.7176	13.6866	16.2006	14.2904	14.9435	18.2101	14.1564
C16orf68	104.647	128.564	102.751	284.141	175.458	345.598	272.542	191.103	456.997	730.453	996.875	879.649	419.794	462.426	534.961
C16orf7	357.648	403.861	310.513	649.457	574.359	637.731	920.615	732.885	798.971	666.092	706.565	935.187	862.681	832.754	853.111
C16orf70	69.3763	65.0331	63.3188	407.853	464.43	337.414	254.818	191.417	360.522	642.702	1001.98	1375.79	509.708	446.625	485.661
C16orf71	77.8308	64.6647	45.6541	193.649	109.703	128.392	217.435	176.407	140.526	275.685	295.698	307.565	159.271	175.298	133.963
C16orf72	119.881	172.249	125.182	555.793	248.732	373.672	269.503	213.134	293.59	1161.66	1426.35	1265.67	556.521	582.485	660.546
C16orf73	3.74416	4.29273	4.01846	3.67131	3.96292	4.55644	3.80062	3.71432	165.979	4.84624	3.96921	3.58142	4.5184	4.86345	4.94064
C16orf74	59.6771	66.9229	56.3876	94.2049	49.649	91.8256	170.434	137.07	172.029	203.739	272.292	252.049	160.71	144.429	135.671
C16orf75	313.482	356.287	300.887	765.653	501.198	542.013	759.961	515.041	852.53	791.797	651.336	711.246	116.49	132.102	135.45
C16orf78	13.1913	13.3549	10.6177	13.3331	5.92973	15.4238	46.4701	29.0884	12.5924	22.3511	29.5142	18.5584	14.8214	15.2085	12.1095
C16orf79	154.254	146.871	114.898	314.266	280.042	294.185	342.96	263.495	453.161	379.928	471.817	394.917	417.523	424.545	473.99
C16orf80	624.463	1329.44	810.301	1648.38	1790.71	2220.89	1203.39	958.706	1922.5	3822.45	3668.6	3457.16	2301.13	1999.6	2288.87
C16orf81	3.64573	3.63864	3.59463	5.10135	4.56816	4.78541	6.34608	4.15118	14.2501	10.0759	19.2998	20.2297	246.534	17.6267	33.3662
C16orf82	3.95875	5.98852	4.60906	3.62197	3.61018	4.38067	4.16841	3.83098	6.26745	9.42429	7.89777	3.63087	4.97231	5.23685	5.55495
C16orf86	11.2302	9.20082	7.87575	50.8516	26.7504	36.6351	13.9255	10.4181	17.9127	58.1187	67.4308	53.8755	53.8945	46.1901	66.9977
C16orf87	172.698	196.045	166.293	476.843	234.109	297.97	284.165	184.548	254.276	964.833	784.486	764.44	169.031	209.43	202.611
C16orf88	942.946	903.376	916.757	2163.86	1185.55	1399.82	1387.33	1196.02	1546.62	3037.58	4242.58	3814.14	1807.72	1874.81	1968.16
C16orf89	47.4388	43.483	27.4121	113.051	52.043	89.1357	142.868	100.093	161.781	58.0663	59.2765	71.1204	270.76	273.111	262.208
C16orf90	16.0528	21.0476	16.5211	13.9817	10.0419	9.58477	42.967	22.6421	15.4042	18.1512	23.9186	28.2984	17.126	7.13166	16.1584
C16orf91	231.216	262.589	218.429	1616.56	741.543	1213.05	693.954	298.046	927.93	2375.22	2557.67	2647.75	770.417	1066.36	853.542
C16orf92	9.44343	3.84229	3.99624	8.42575	4.60482	5.23729	46.5131	27.6353	5.94482	5.73947	14.0128	13.8064	4.32449	4.32388	4.43099
C16orf93	35.2239	42.2235	21.3242	48.7344	21.8853	31.9122	126.136	51.4598	195.546	101.99	109.792	102.267	60.8578	49.7477	59.2743
C17orf100	16.2301	32.0417	19.5037	94.2946	44.0956	64.4658	59.9256	38.6215	87.0379	287.163	338.726	352.326	85.5906	97.4162	92.4236
C17orf101	13.3145	19.3074	12.2588	34.4241	21.3574	22.1464	44.9278	35.7209	11.1702	56.6519	66.6891	80.274	17.5194	20.1624	20.6279
C17orf102	4.59154	7.56996	4.5134	19.8898	16.9585	9.67342	9.40031	8.58587	6.40881	5.09145	9.1812	5.27941	10.3405	9.99786	12.8455
C17orf103	9.64746	4.75728	4.39877	5.97834	6.00324	4.71755	41.7753	20.296	5.98658	16.5451	10.6484	6.6645	7.36722	6.71	7.04218
C17orf104	6.60944	6.49847	4.855	7.7015	5.36785	6.39344	7.88844	6.44255	6.57333	7.03763	4.32565	8.03221	21.563	22.8074	24.3667
C17orf105	25.0535	12.5142	6.03951	21.6363	19.5312	23.9267	94.2485	79.3321	23.4594	32.5695	38.6298	40.9299	17.4886	15.0572	10.6766
C17orf106	107.721	99.7903	89.8968	548.097	146.313	209.054	191.863	149.093	269.91	940.12	965.463	1126.33	283.652	348.395	358.879
C17orf107	211.194	219.483	215.682	566.206	360.682	495.488	308.466	259.74	293.228	755.589	874.291	793.21	453.478	401.313	457.217
C17orf108	519.312	686.381	593.666	2472.2	6723.73	2571.4	1415.99	1005.67	2432.57	2259.07	2743.51	2417.81	2901.03	2766.78	3039.66
C17orf13	4.2765	5.74977	4.33593	3.48714	4.05506	3.91689	4.10459	3.96598	6.20271	4.75715	4.04933	3.54264	5.05738	5.23042	5.71476
C17orf28	4273.97	2797.66	3205.84	5773.52	4635.77	3465.63	2593.32	2137.12	2367.85	1385.96	1378.69	2017.8	6950.63	5982.48	6492.76
C17orf37	2133.47	2693.61	2457.83	5358.73	4416.45	5321.79	2967.53	2580.51	3529.47	7134.41	6622.9	7224.19	4045.42	4343.12	4597.9
C17orf39	238.638	507.852	219.016	2000.35	642.07	1225.43	893.491	983.882	1707.98	2274.16	2681.97	2346.35	1208.61	1100.4	1063.22
C17orf42	170.714	166.308	202.271	378.257	265.819	341.676	270.601	187.277	428.06	971.852	1082.22	1065.36	431.631	443.257	587.447
C17orf44	50.7899	50.4643	37.9394	102.619	52.0481	82.9334	51.4209	49.4186	71.5911	47.7897	82.2612	91.6918	88.1187	72.2541	83.1803
C17orf46	36.8864	23.5156	15.5037	29.9892	25.801	27.6614	114.456	85.5676	31.7307	30.0015	18.2369	31.676	15.8654	8.77249	21.4524
C17orf47	4.58636	4.46422	4.26228	6.01148	5.83009	4.05102	28.4109	15.5227	6.17511	4.35676	5.90656	11.5943	5.72821	5.91988	17.7891
C17orf48	36.4986	63.9582	34.6726	84.1657	53.0809	80.7775	51.4901	43.2327	95.0834	166.481	328.306	201.755	195.645	220.977	285.397
C17orf49	108.217	186.539	117.374	284.299	197.544	246.614	121.536	94.8542	229.213	557.389	769.617	1265.11	555.876	551.959	982.361
C17orf50	26.6869	18.8655	15.4113	55.5435	43.8061	45.4519	112.99	84.4663	65.7705	60.3384	66.8826	99.0442	53.0785	33.0437	46.2652
[truncated: 20,671 more rows]

## Sheet: Figure 3
WGCNA of GSE230665					four significant gene module
Gene	dynamicModule	mergeModule			Gene	Module	MM_R	MM_pvalue
A1BG	turquoise	lightyellow			A1BG	lightyellow	0.934863	3.2726e-07
A2LD1	blue	lightyellow			A2LD1	lightyellow	0.92596	7.36326e-07
A2M	white	lightsteelblue1			AAAS	lightyellow	0.96979	2.41482e-09
A4GALT	cyan	lightyellow			AACS	grey60	0.825237	0.000151984
AAAS	blue	lightyellow			AADAT	lightyellow	0.893315	7.2973e-06
AACS	tan	grey60			AAGAB	lightyellow	0.924455	8.3614e-07
AADAT	yellow	lightyellow			AAK1	lightyellow	0.98459	3.14787e-11
AAGAB	turquoise	lightyellow			AAMP	lightyellow	0.841288	8.4648e-05
AAK1	turquoise	lightyellow			AARS2	lightyellow	0.984241	3.6385e-11
AAMP	brown	lightyellow			AARSD1	lightyellow	0.876277	1.83208e-05
AARS2	blue	lightyellow			AASDHPPT	lightyellow	0.883278	1.27679e-05
AARSD1	greenyellow	lightyellow			AASS	lightyellow	0.968849	2.94073e-09
AASDH	lightcyan	lightyellow			AATF	lightyellow	0.970193	2.21474e-09
AASDHPPT	blue	lightyellow			AATK	lightyellow	0.880214	1.49943e-05
AASS	brown	lightyellow			ABCA1	lightyellow	0.948951	6.94826e-08
AATF	turquoise	lightyellow			ABCA5	grey60	0.883094	1.28934e-05
AATK	turquoise	lightyellow			ABCA6	grey60	0.910008	2.51648e-06
ABAT	royalblue	lightyellow			ABCA8	grey60	0.95241	4.44032e-08
ABCA1	brown	lightyellow			ABCB10	brown4	0.823785	0.000159788
ABCA10	lightgreen	lightyellow			ABCB4	lightyellow	0.964515	6.78549e-09
ABCA13	purple	purple			ABCB7	lightyellow	0.934841	3.2795e-07
ABCA3	blue	lightyellow			ABCB8	lightyellow	0.988459	4.85267e-12
ABCA5	steelblue	grey60			ABCC3	lightyellow	0.96281	9.16863e-09
ABCA6	tan	grey60			ABCC5	lightyellow	0.807074	0.000275833
ABCA8	darkorange	grey60			ABCC6P1	grey60	0.864751	3.17553e-05
ABCA9	red	lightyellow			ABCC8	grey60	0.833297	0.000114144
ABCB10	floralwhite	brown4			ABCD4	lightyellow	0.944038	1.24757e-07
ABCB4	green	lightyellow			ABCE1	lightyellow	0.950858	5.45002e-08
ABCB6	greenyellow	lightyellow			ABCF1	lightyellow	0.929851	5.23405e-07
ABCB7	yellow	lightyellow			ABCF2	lightyellow	0.940895	1.76595e-07
ABCB8	yellow	lightyellow			ABCF3	lightyellow	0.982695	6.65888e-11
ABCC3	turquoise	lightyellow			ABHD12	lightyellow	0.924079	8.62742e-07
ABCC5	red	lightyellow			ABHD13	lightyellow	0.900006	4.87005e-06
ABCC6P1	tan	grey60			ABHD14A	lightyellow	0.941524	1.64984e-07
ABCC8	grey60	grey60			ABHD14B	lightyellow	0.959263	1.6434e-08
ABCD4	black	lightyellow			ABHD2	lightyellow	0.916265	1.59983e-06
ABCE1	turquoise	lightyellow			ABHD3	lightyellow	0.956831	2.38164e-08
ABCF1	turquoise	lightyellow			ABHD5	lightyellow	0.939576	2.03172e-07
ABCF2	yellow	lightyellow			ABHD8	lightyellow	0.877732	1.70269e-05
ABCF3	yellow	lightyellow			ABI1	lightyellow	0.885009	1.1636e-05
ABCG1	brown	lightyellow			ABI2	lightyellow	0.944852	1.13642e-07
ABCG2	darkgreen	lightsteelblue1			ABL1	lightyellow	0.947464	8.34297e-08
ABCG4	royalblue	lightyellow			ABL2	lightyellow	0.927228	6.60161e-07
ABHD1	lightgreen	lightyellow			ABLIM2	grey60	0.954806	3.19241e-08
ABHD11	greenyellow	lightyellow			ABLIM3	grey60	0.961612	1.12351e-08
ABHD12	turquoise	lightyellow			ABR	lightyellow	0.941255	1.69868e-07
ABHD13	turquoise	lightyellow			ABT1	lightyellow	0.950999	5.35079e-08
ABHD14A	red	lightyellow			ACAA2	lightyellow	0.931092	4.67459e-07
ABHD14B	yellow	lightyellow			ACACA	grey60	0.824034	0.000158428
ABHD15	greenyellow	lightyellow			ACACB	grey60	0.927874	6.23968e-07
ABHD2	turquoise	lightyellow			ACAD11	lightyellow	0.878109	1.67042e-05
ABHD3	turquoise	lightyellow			ACAD9	lightyellow	0.93318	3.84677e-07
ABHD4	lightgreen	lightyellow			ACADM	lightyellow	0.899485	5.03088e-06
ABHD5	turquoise	lightyellow			ACADSB	grey60	0.965794	5.36209e-09
ABHD6	lightcyan	lightyellow			ACADVL	lightyellow	0.92157	1.05919e-06
ABHD8	blue	lightyellow			ACAN	lightyellow	0.928671	5.81663e-07
ABI1	brown	lightyellow			ACAP2	lightyellow	0.923572	8.99739e-07
ABI2	brown	lightyellow			ACAT1	lightyellow	0.981543	1.00977e-10
ABI3BP	sienna3	lightsteelblue1			ACAT2	lightyellow	0.905329	3.45815e-06
ABL1	turquoise	lightyellow			ACBD3	lightyellow	0.923003	9.42885e-07
ABL2	green	lightyellow			ACBD6	lightyellow	0.945524	1.05108e-07
ABLIM1	darkgreen	lightsteelblue1			ACCN1	lightyellow	0.895358	6.46837e-06
ABLIM2	darkorange	grey60			ACCN4	lightyellow	0.880755	1.45793e-05
ABLIM3	grey60	grey60			ACCS	grey60	0.823161	0.000163238
ABR	red	lightyellow			ACD	lightyellow	0.939615	2.02342e-07
ABT1	blue	lightyellow			ACLY	lightyellow	0.953809	3.67012e-08
ABTB1	darkmagenta	darkmagenta			ACN9	lightyellow	0.967002	4.25727e-09
ACAA1	greenyellow	lightyellow			ACO2	lightyellow	0.953237	3.97025e-08
ACAA2	green	lightyellow			ACOT1	lightyellow	0.932163	4.23335e-07
ACACA	tan	grey60			ACOT13	lightyellow	0.951908	4.74825e-08
ACACB	grey60	grey60			ACOT9	lightyellow	0.937913	2.4141e-07
ACAD10	darkturquoise	grey60			ACOX1	lightyellow	0.889126	9.27583e-06
ACAD11	magenta	lightyellow			ACOX2	grey60	0.975692	5.96173e-10
ACAD9	brown	lightyellow			ACOX3	lightyellow	0.89077	8.45221e-06
ACADM	lightyellow	lightyellow			ACP1	lightyellow	0.978295	2.8735e-10
ACADSB	violet	grey60			ACP5	lightyellow	0.813487	0.000225108
ACADVL	blue	lightyellow			ACPL2	lightyellow	0.982574	6.9651e-11
ACAN	turquoise	lightyellow			ACPT	skyblue	0.936246	2.85625e-07
ACAP2	blue	lightyellow			ACRC	lightyellow	0.84408	7.59638e-05
ACAP3	cyan	lightyellow			ACSL1	grey60	0.882704	1.31626e-05
ACAT1	yellow	lightyellow			ACSL3	lightyellow	0.952099	4.62905e-08
ACAT2	green	lightyellow			ACSL4	lightyellow	0.943732	1.2916e-07
ACBD3	turquoise	lightyellow			ACSL5	grey60	0.850229	5.94016e-05
ACBD6	yellow	lightyellow			ACSS2	grey60	0.83463	0.000108708
ACBD7	turquoise	lightyellow			ACSS3	lightyellow	0.933788	3.6304e-07
ACCN1	turquoise	lightyellow			ACTB	lightyellow	0.917756	1.42875e-06
ACCN4	turquoise	lightyellow			ACTBL2	lightyellow	0.935936	2.94527e-07
ACCS	darkred	grey60			ACTG1	lightyellow	0.937704	2.46621e-07
ACD	red	lightyellow			ACTL6A	lightyellow	0.946201	9.70707e-08
ACLY	magenta	lightyellow			ACTN1	lightyellow	0.872861	2.16819e-05
ACN9	blue	lightyellow			ACTN4	lightyellow	0.9793	2.11624e-10
ACO1	black	lightyellow			ACTR1A	lightyellow	0.816968	0.000200952
ACO2	magenta	lightyellow			ACTR1B	lightyellow	0.956098	2.65249e-08
ACOT1	brown	lightyellow			ACTR2	lightyellow	0.89342	7.25262e-06
ACOT13	turquoise	lightyellow			ACTR3	lightyellow	0.928004	6.16894e-07
ACOT9	turquoise	lightyellow			ACTR3B	lightyellow	0.921093	1.1005e-06
ACOX1	brown	lightyellow			ACTR6	lightyellow	0.960251	1.40437e-08
ACOX2	darkorange	grey60			ACTR8	lightyellow	0.913177	2.00912e-06
ACOX3	brown	lightyellow			ACVR1	lightyellow	0.963919	7.55108e-09
ACP1	turquoise	lightyellow			ACVR1C	grey60	0.848279	6.42925e-05
ACP5	red	lightyellow			ACVR2A	lightyellow	0.862508	3.51391e-05
ACPL2	lightyellow	lightyellow			ADA	lightyellow	0.942863	1.42383e-07
ACPT	skyblue	skyblue			ADAD1	lightyellow	0.80114	0.000330757
ACRBP	purple	purple			ADAL	lightyellow	0.843786	7.68415e-05
ACRC	greenyellow	lightyellow			ADAM10	lightyellow	0.963255	8.48735e-09
ACSF2	salmon	lightyellow			ADAM15	lightyellow	0.924175	8.55883e-07
ACSF3	blue	lightyellow			ADAM19	lightyellow	0.913832	1.91568e-06
ACSL1	tan	grey60			ADAM8	brown4	0.872243	2.23418e-05
ACSL3	yellow	lightyellow			ADAMTS1	lightyellow	0.913079	2.02333e-06
ACSL4	turquoise	lightyellow			ADAMTS14	lightyellow	0.910575	2.41859e-06
ACSL5	steelblue	grey60			ADAMTS18	lightyellow	0.927084	6.68486e-07
ACSL6	purple	purple			ADAMTS3	lightyellow	0.918756	1.3228e-06
ACSM5	darkgreen	lightsteelblue1			ADAMTS4	lightyellow	0.879655	1.54337e-05
ACSS1	lightgreen	lightyellow			ADAMTS5	lightyellow	0.925366	7.74419e-07
ACSS2	tan	grey60			ADAMTS6	lightyellow	0.858118	4.26287e-05
ACSS3	magenta	lightyellow			ADAMTS9	lightyellow	0.90074	4.65088e-06
ACTA2	lightgreen	lightyellow			ADAMTSL2	lightyellow	0.876878	1.77763e-05
ACTB	blue	lightyellow			ADAMTSL5	lightyellow	0.826914	0.000143367
ACTBL2	turquoise	lightyellow			ADAP2	lightyellow	0.831491	0.000121861
ACTG1	turquoise	lightyellow			ADARB1	grey60	0.84136	8.44158e-05
ACTG2	darkturquoise	grey60			ADAT2	lightyellow	0.831416	0.00012219
ACTL6A	turquoise	lightyellow			ADAT3	lightyellow	0.942579	1.46943e-07
ACTL6B	royalblue	lightyellow			ADCY3	grey60	0.908853	2.72613e-06
ACTN1	green	lightyellow			ADCY4	grey60	0.937687	2.47048e-07
ACTN4	turquoise	lightyellow			ADCY7	lightyellow	0.913014	2.03283e-06
ACTR10	cyan	lightyellow			ADCY9	lightyellow	0.909486	2.60957e-06
ACTR1A	brown	lightyellow			ADH1A	grey60	0.8385	9.41221e-05
ACTR1B	green	lightyellow			ADH1B	grey60	0.869646	2.52987e-05
ACTR2	turquoise	lightyellow			ADH1C	grey60	0.839614	9.02398e-05
ACTR3	turquoise	lightyellow			ADH5	lightyellow	0.934733	3.31424e-07
ACTR3B	pink	lightyellow			ADI1	lightyellow	0.856473	4.57552e-05
ACTR6	black	lightyellow			ADIPOQ	grey60	0.806367	0.000281953
ACTR8	yellow	lightyellow			ADK	lightyellow	0.961238	1.19534e-08
ACVR1	turquoise	lightyellow			ADM	lightyellow	0.94462	1.16724e-07
ACVR1C	grey60	grey60			ADNP	lightyellow	0.954769	3.20922e-08
ACVR2A	brown	lightyellow			ADO	lightyellow	0.944869	1.13421e-07
ACVRL1	salmon	lightyellow			ADORA2B	lightyellow	0.920944	1.11369e-06
ACY1	salmon	lightyellow			ADPGK	lightyellow	0.920342	1.16827e-06
ACYP1	midnightblue	lightyellow			ADPRH	lightyellow	0.90689	3.11603e-06
ACYP2	lightgreen	lightyellow			ADRA2A	grey60	0.920553	1.14883e-06
[truncated: 11,195 more rows]

## Sheet: Figure 4A
ID	Description	GeneRatio	BgRatio	pvalue	p.adjust	qvalue	geneID	Count	ONT
[truncated: 2,196 more rows]

[truncated: 20 more sheets:  Figure 4B,  Figure 4C,  Figure 4D,  Figure 4E,  Figure 4F,   Figure5A,  Figure 5B-E,  Figure 5G,  Figure 5H,  Figure 6A,  Figure 6B,  Figure 7A,  Figure 7B-E,  Figure 8A,  Figure 8B,  Figure 8C-D,  Figure 9,  Figure 10, GSE230665 series matrix, GPL10332 (Agilent-026652 Whole ]
