# Supplementary material for: Identification and verification of ferroptosis-related core gene in postmenopausal osteoporosis based on bioinformatics analysis
Source: PeerJ. 2026 Mar 31;14:e20666. doi: 10.7717/peerj.20666 (PMC13048226; doi:10.7717/peerj.20666)
Supplement: Supplemental Information 10 [file peerj-14-20666-s010.xls]

## Sheet: Sheet1
ITEM TO CHECK	IMPORTANCE	CHECKLIST
EXPERIMENTAL DESIGN
Definition of experimental and control groups	E	page 6, line 6
Number within each group	E	page 6, line 6
Assay carried out by core lab or investigator's lab?	D	page 1, line 7
Acknowledgement of authors' contributions	D	page 15, line 1
SAMPLE
Description	E	page 6, line 27
Volume/mass of sample processed	D	page 6, line 30
Microdissection or macrodissection	E	page 6, line 19
Processing procedure	E	page 6, line 17
If frozen - how and how quickly?	E	page 6, line 17
If fixed - with what, how quickly?	E	page 6, line 17
Sample storage conditions and duration (especially for FFPE samples)	E	page 6, line 17
NUCLEIC ACID EXTRACTION
Procedure and/or instrumentation	E	page 6, line 27
Name of kit and details of any modifications	E	page 6, line 29
Source of additional reagents used	D
Details of DNase or RNAse treatment	E	page 6, line 27
Contamination assessment (DNA or RNA)	E	page 6, line 27
Nucleic acid quantification	E	page 7, line 8
Instrument and method	E	page 7, line 8
Purity (A260/A280)	D
Yield	D
RNA integrity method/instrument	E	page 7, line 9
RIN/RQI or Cq of 3' and 5' transcripts	E	page 7, line 9
Electrophoresis traces	D
Inhibition testing (Cq dilutions, spike or other)	E	page 7, line 9
REVERSE TRANSCRIPTION
Complete reaction conditions	E	page 7, line 10
Amount of RNA and reaction volume	E	page 7, line 12
Priming oligonucleotide (if using GSP) and concentration	E	page 7, line 19
Reverse transcriptase and concentration	E	page 7, line 12
Temperature and time	E	page 7, line 13
Manufacturer of reagents and catalogue numbers	D
Cqs with and without RT	D*
Storage conditions of cDNA	D
qPCR TARGET INFORMATION
If multiplex, efficiency and LOD of each assay.	E	page 7, line 14
Sequence accession number	E	page 7, line 14
Location of amplicon	D
Amplicon length	E	page 7, line 14
In silico specificity screen (BLAST, etc)	E	page 7, line 14
Pseudogenes, retropseudogenes or other homologs?	D
Sequence alignment	D
Secondary structure analysis of amplicon	D
Location of each primer by exon or intron (if applicable)	E	page 7, line 14
What splice variants are targeted?	E	page 7, line 14
qPCR OLIGONUCLEOTIDES
Primer sequences	E	page 7, line 19
RTPrimerDB Identification Number	D
Probe sequences	D**
Location and identity of any modifications	E	page 7, line 19
Manufacturer of oligonucleotides	D
Purification method	D
qPCR PROTOCOL
Complete reaction conditions	E	page 7, line 15
Reaction volume and amount of cDNA/DNA	E	page 7, line 16
Primer, (probe), Mg++ and dNTP concentrations	E	page 7, line 15
Polymerase identity and concentration	E	page 7, line 15
Buffer/kit identity and manufacturer	E	page 7, line 15
Exact chemical constitution of the buffer	D
Additives (SYBR Green I, DMSO, etc.)	E	page 7, line 14
Manufacturer of plates/tubes and catalog number	D
Complete thermocycling parameters	E	page 7, line 17
Reaction setup (manual/robotic)	D
Manufacturer of qPCR instrument	E	page 7, line 21
qPCR VALIDATION
Evidence of optimisation (from gradients)	D
Specificity (gel, sequence, melt, or digest)	E	page 11, line 12
For SYBR Green I, Cq of the NTC	E	page 11, line 12
Standard curves with slope and y-intercept	E	page 11, line 12
PCR efficiency calculated from slope	E	page 11, line 12
Confidence interval for PCR efficiency or standard error	D
r2 of standard curve	E	page 11, line 12
Linear dynamic range	E	page 11, line 12
Cq variation at lower limit	E	page 11, line 12
Confidence intervals throughout range	D
Evidence for limit of detection	E	page 11, line 12
If multiplex, efficiency and LOD of each assay.	E	page 11, line 12
DATA ANALYSIS
qPCR analysis program (source, version)	E	page 11, line 12
Cq method determination	E	page 7, line 21
Outlier identification and disposition	E	page 11, line 12
Results of NTCs	E	page 7, line 21
Justification of number and choice of reference genes	E	page 7, line 21
Description of normalisation method	E	page 7, line 23
Number and concordance of biological replicates	D
Number and stage (RT or qPCR) of technical replicates	E	page 7, line 23
Repeatability (intra-assay variation)	E	page 7, line 21
Reproducibility (inter-assay variation, %CV)	D
Power analysis	D
Statistical methods for result significance	E	page 9, line 11
Software (source, version)	E	page 7, line 21
Cq or raw data submission using RDML	D
Table 1. MIQE checklist for authors, reviewers and editors. All essential information (E) must be submitted with the manuscript. Desirable
information (D) should be submitted if available. If using primers obtained from RTPrimerDB, information on qPCR target, oligonucleotides,
protocols and validation is available from that source.
*: Assessing the absence of DNA using a no RT assay is essential when first extracting RNA. Once the sample has been validated as
RDNA-free, inclusion of a no-RT control is desirable, but no longer essential.
**: Disclosure of the probe sequence is highly desirable and strongly encouraged. However, since not all commercial pre-designed assay
vendors provide this information, it cannot be an essential requirement. Use of such assays is advised against.
